# Supplementary material for: Activation of mitochondrial unfolded protein response protects against multiple exogenous stressors
Source: Life Sci Alliance. 2021 Sep 28;4(12):e202101182. doi: 10.26508/lsa.202101182 (PMC8500221; doi:10.26508/lsa.202101182)
Supplement: Supplementary file 1 [file LSA-2021-01182_TableS1.xlsx]

## Sheet: Sheet1
Target Gene	Stress response pathway
hsp-6	Mitochondrial unfolded protein response
hsp-4	ER unfolded protein response
hsp-16.2	Cytoplasmic unfolded protein response
sod-3	DAF-16-mediated stress response pathway
gst-4	SKN-1-mediated oxidative stress response pathway
nhr-57	HIF-1-mediated hypoxia pathway
Y9C9A.8	p38-mediated innate immune pathway
trx-2	Antioxidant genes
