# Supplementary material for: Activation of mitochondrial unfolded protein response protects against multiple exogenous stressors
Source: Life Sci Alliance. 2021 Sep 28;4(12):e202101182. doi: 10.26508/lsa.202101182 (PMC8500221; doi:10.26508/lsa.202101182)
Supplement: Supplementary file 2 [file LSA-2021-01182_TableS2.xlsx]

## Sheet: Sheet1
	Genes upregulated in nuo-6 mutants but not nuo-6;atfs-1 mutants		Genes upregulated in nuo-6 mutants but not nuo-6;atfs-1 mutants AND upregulated in atfs-1(et15) mutants		Genes upregulated in nuo-6 mutants but not nuo-6;atfs-1 mutants AND upregulated in atfs-1(et17) mutants		Genes upregulated in nuo-6 mutants but not nuo-6;atfs-1 mutants AND upregulated in atfs-1(et15) mutants AND upregulated in atfs-1(et17) mutants		Genes upregulated by spg-7 RNAi in ATFS-1-dependent manner from Nargund et al., 2012		Genes upregulated in nuo-6 mutants but not nuo-6;atfs-1 mutants AND upregulated in atfs-1(et15) mutants AND upregulated in atfs-1(et17) mutants AND upregulated by spg-7 RNAi in ATFS-1-dependent manner
Number of genes	1704		618		245		238		366		61
	F22B3.7		F22B3.7		F22B3.7		F22B3.7		sod-3		sod-3
	cyp-13A8		cyp-13A8		C07G1.7		C07G1.7		gst-14		C35D10.5
	C07G1.7		C07G1.7		cyp-14A4		cyp-14A4		gst-4		ugt-19
	cyp-14A4		cyp-14A4		C38D9.2		C38D9.2		gst-29		ugt-62
	C38D9.2		C38D9.2		fbxa-165		fbxa-165		C35D10.5		ugt-61
	fbxa-165		fbxa-165		clec-17		clec-17		dhs-31		ugt-21
	clec-17		clec-17		cyp-13A12		cyp-13A12		dhs-14		ugt-50
	F07E5.9		F07E5.9		C54E10.1		C54E10.1		F20G2.1		cyp-14A4
	arrd-11		cyp-13A12		C38D9.13		C38D9.13		C06E4.3		cyp-14A1
	cyp-13A12		C54E10.1		Y6G8.5		Y6G8.5		R05D8.7		cyp-33C8
	C14C6.6		C38D9.13		Y43F4A.3		Y43F4A.3		ZK1290.5		cdr-2
	C54E10.1		F57G8.7		F41C3.1		F41C3.1		emb-8		Y73F8A.27
	C38D9.13		F14F9.2		B0205.13		B0205.13		ugt-28		lys-2
	K06H6.2		Y6G8.5		F55G11.7		F55G11.7		ugt-19		clec-65
	gst-44		Y43F4A.3		F09E10.1		F09E10.1		ugt-2		clec-17
	F57G8.7		F41C3.1		pals-6		pals-6		ugt-62		clec-4
	stdh-2		B0205.13		F15D4.6		F15D4.6		ugt-61		clec-265
	C14C6.3		rpr-1		fbxa-136		fbxa-136		ugt-36		nhr-90
	ZK488.6		F55G11.7		pals-14		pals-14		ugt-12		nhr-193
	K06H6.1		F08H9.3		C06C3.5		C06C3.5		ugt-21		nhr-115
	F14F9.2		F09E10.1		F14F8.8		F14F8.8		ugt-50		nhr-210
	Y6G8.5		F08H9.4		ZC15.4		ZC15.4		mtl-1		nhr-65
	gmd-2		pals-6		sod-3		sod-3		cyp-14A4		W09D10.4
	Y43F4A.3		C52A10.2		fipr-26		fipr-26		cyp-14A1		C46A5.1
	F41C3.1		C15H11.16		cyp-14A1		cyp-14A1		cyp-33C8		Y51B9A.9
	B0205.13		sri-70		R186.1		R186.1		cyp-13A8		srm-3
	rpr-1		Y39H10A.1		fbxa-192		fbxa-192		cyp-13A7		haf-3
	F55G11.7		F15D4.6		pals-37		pals-37		cyp-33D3		K09E9.1
	F08H9.3		drd-50		cyp-33C8		cyp-33C8		cyp-33C2		F27D9.2
	F09E10.1		fbxa-136		F12E12.11		F12E12.11		cyp-34A8		F49H12.4
	F08H9.4		pals-14		C40A11.8		C40A11.8		cyp-13A5		ymel-1
	pals-6		C06C3.5		Y73B3A.13		Y73B3A.13		cyp-13A11		dnj-10
	C52A10.2		F14F8.8		F59H6.14		F59H6.14		cyp-13A6		F56C11.3
	col-40		ZC15.4		cdr-2		cdr-2		cyp-33E1		C23H4.2
	C15H11.16		pals-27		C54F6.5		C54F6.5		pqm-1		pcs-1
	sri-70		sod-3		B0507.6		B0507.6		bcmo-2		coq-1
	Y39H10A.1		fipr-26		asp-8		asp-8		cdr-2		coq-8
	F15D4.6		zip-6		pals-39		pals-39		cdr-4		C31H2.4
	drd-50		cyp-14A1		Y102A5C.36		Y102A5C.36		F52E1.13		F58B4.5
	fbxa-136		R186.1		Y48G1BM.6		Y48G1BM.6		K01D12.14		prx-19
	pals-14		dod-22		fbxa-48		fbxa-48		Y73F8A.27		F40F12.7
	C06C3.5		fbxa-192		Y49G5A.1		Y49G5A.1		abf-2		tag-234
	C14C6.8		pals-37		T26C12.2		T26C12.2		cnc-4		M01F1.4
	F14F8.8		Y53G8AM.5		C04C3.14		C04C3.14		lys-2		C37A5.7
	ZC15.4		cyp-33C8		Y39G8B.10		Y39G8B.10		clec-66		R186.1
	pals-27		F12E12.11		F58G6.9		F58G6.9		clec-62		F15B9.10
	sod-3		gst-31		fbxa-191		fbxa-191		clec-65		Y47G7B.2
	ech-9		C40A11.8		Y43F8B.15		Y43F8B.15		clec-17		F14F8.8
	fipr-26		F20G2.5		F17C11.13		F17C11.13		clec-10		F22B3.7
	zip-6		Y73B3A.13		K01C8.2		K01C8.2		clec-264		F55G11.7
	cyp-14A1		ZC196.2		clec-85		clec-85		clec-47		C07G1.7
	R186.1		F59H6.14		ugt-62		ugt-62		clec-4		F41C3.1
	fbxa-193		cdr-2		ugt-61		ugt-61		clec-265		F22H10.2
	dod-22		C54F6.5		srm-3		srm-3		clec-56		C54F6.5
	fbxa-192		B0507.6		sru-40		sru-40		lec-11		H34I24.2
	pals-37		asp-8		ZC15.3		ZC15.3		nhr-90		C24B5.4
	Y53G8AM.5		pals-39		mul-1		mul-1		nhr-8		D1054.5
	cyp-33C8		Y102A5C.36		folt-1		folt-1		nhr-33		R53.5
	F12E12.11		Y48G1BM.6		cest-1		cest-1		nhr-193		T26F2.2
	gst-31		fbxa-48		ugt-19		ugt-19		nhr-115		C41G7.9
	C40A11.8		Y49G5A.1		DC2.5		DC2.5		nhr-130		DC2.5
	F20G2.5		T26C12.2		Y46G5A.20		Y46G5A.20		nhr-212
	Y73B3A.13		Y9C9A.16		faah-5		faah-5		nhr-132
	ZC196.2		C04C3.14		tag-293		tag-293		nhr-134
	F59H6.14		Y39G8B.10		AC8.1		AC8.1		nhr-232
	cdr-2		F58G6.9		F01D5.1		F01D5.1		nhr-211
	C54F6.5		T23F2.4		F22H10.2		F22H10.2		nhr-210
	B0507.6		B0207.5		F49F1.8		F49F1.8		nhr-177
	asp-8		cyp-13A6		C23H4.2		C23H4.2		W01D2.2
	pals-39		fbxa-191		C42D4.19		C42D4.19		nhr-178
	Y102A5C.36		Y43F8B.15		nhr-210		nhr-210		nhr-65
	Y48G1BM.6		pals-33		srh-48		srh-48		nlp-7
	fbxa-48		F17C11.13		Y116F11B.10		Y116F11B.10		lin-15B
	egas-3		K01C8.2		nhr-193		nhr-193		lin-15A
	Y49G5A.1		swt-6		C06C3.11		C06C3.11		vhp-1
	T26C12.2		clec-85		K01A11.3		K01A11.3		Y43C5A.2
	Y9C9A.16		ugt-62		timm-17B.2		timm-17B.2		tam-1
	C04C3.14		Y6E2A.5		Y48G9A.6		Y48G9A.6		W09D10.4
	Y39G8B.10		ugt-61		clec-4		clec-4		C46A5.1
	F58G6.9		srm-3		F55G11.4		F55G11.4		C56E6.2
	T23F2.4		sru-40		Y9C9A.8		Y9C9A.8		Y106G6A.1
	dct-17		ZC15.3		F22G12.7		F22G12.7		srd-55
	B0207.5		mul-1		R08E5.3		R08E5.3		tag-120
	cyp-13A6		F14D7.7		nhr-90		nhr-90		srsx-24
	fbxa-191		cyp-33C4		Y53G8AL.1		Y53G8AL.1		Y32H12A.7
	irg-2		sod-5		C46A5.1		C46A5.1		gsp-2, kap-1
	Y43F8B.15		folt-1		F58H7.5		F58H7.5		C49C3.10
	pals-33		cest-1		ZK262.8		ZK262.8		Y51B9A.9
	F17C11.13		ugt-19		math-15		math-15		srm-3
	H02F09.3		DC2.5		R06A10.1		R06A10.1		cil-1
	K01C8.2		Y46G5A.20		math-37		math-37		haf-3
	ugt-32		K08D8.5		Y47H10A.3		Y47H10A.3		W02B12.9
	swt-6		kri-1		nhr-115		nhr-115		F15D3.7
	clec-85		faah-5		F49H12.4		F49H12.4		E04A4.5
	ugt-62		hpo-6		math-45		math-45		T09F3.2
	Y6E2A.5		fbxa-66		C04G6.6		C04G6.6		F25B4.7
	ugt-61		tag-293		C24B5.4		C24B5.4		sulp-8
	srm-3		pals-26		F40F12.7		F40F12.7		sulp-7
	F41C6.4		AC8.1		ugt-21		ugt-21		cnc-11
	col-43		H23N18.6		Y102A5C.6		Y102A5C.6		T28F3.4
	sru-40		F01D5.1		tba-9		tba-9		C01B4.7
	T27D12.6		F22H10.2		gpx-6		gpx-6		C01B4.8
	ZC15.3		F49F1.8		C37A5.7		C37A5.7		H17B01.1
	mul-1		T15B7.10		ZK262.9		ZK262.9		F15B10.1
	F14D7.7		C23H4.2		Y51H4A.25		Y51H4A.25		K09E9.1
	cyp-33C4		NA		bath-20		bath-20		C46C2.2
	sod-5		F42C5.6		gst-13		gst-13		F27D9.2
	folt-1		amt-1		Y48G1BM.8		Y48G1BM.8		F49H12.4
	cest-1		C42D4.19		Y54G2A.21		Y54G2A.21		F27C1.2
	ugt-19		C06E4.3		F56C11.3		F56C11.3		Y32F6A.4
	dhs-23		nhr-210		C35D10.17		C35D10.17		pgp-9
	DC2.5		pals-2		F58B4.5		F58B4.5		pgp-8
	Y46G5A.20		C54F6.6		pals-15		pals-15		C48A7.2
	K08D8.5		srh-48		Y102A5C.5		Y102A5C.5		ncx-7
	math-34		Y116F11B.10		fbxa-149		fbxa-149		scp-1
	kri-1		nhr-193		F31E9.6		F31E9.6		clc-1
	faah-5		fbxa-120		F55G11.8		F55G11.8		inx-9
	hpo-6		C06C3.11		pals-16		pals-16		ymel-1
	fbxa-66		K01A11.3		Y43F8B.24		Y43F8B.24		dnj-10
	col-103		timm-17B.2		ZK816.1		ZK816.1		mff-2
	tag-293		Y48G9A.6		pals-35		pals-35		drp-1
	dod-24		clec-4		F15B9.10		F15B9.10		F56C11.3
	col-8		F55G11.4		gpa-1		gpa-1		dct-1
	F54F7.2		Y9C9A.8		Y43F8B.14		Y43F8B.14		chn-1
	pals-26		pals-32		C54G4.7		C54G4.7		T28H10.3
	col-98		F22G12.7		Y71A12B.13		Y71A12B.13		F59D6.3
	AC8.1		cyp-33D3		R10E4.6		R10E4.6		asp-6
	H23N18.6		R08E5.3		F58G6.3		F58G6.3		mfb-1
	nlp-28		fbxa-59		tsfm-1		tsfm-1		fbxa-92
	F01D5.1		F53H2.1		fat-5		fat-5		fbxa-162
	F22H10.2		nhr-90		Y52B11A.11		Y52B11A.11		fbxa-74
	F49F1.8		Y53G8AL.1		glna-1		glna-1		fbxa-36
	clec-70		C46A5.1		fbxa-27		fbxa-27		fbxc-1
	fbxa-153		F58H7.5		D1054.5		D1054.5		fbxa-3
	T15B7.10		ZK262.8		nhr-65		nhr-65		fbxa-153
	C23H4.2		math-15		lys-2		lys-2		fbxa-60
	NA		M28.8		F58G6.7		F58G6.7		fbxa-51
	F42C5.6		R06A10.1		math-21		math-21		fbxa-143
	F12A10.1		math-37		K11H12.8		K11H12.8		lgg-2
	amt-1		Y47H10A.3		K10G4.5		K10G4.5		atg-16.2
	C42D4.19		nhr-115		C31H2.4		C31H2.4		ceeh-1
	C06E4.3		F49H12.4		T26F2.2		T26F2.2		Y60A3A.7
	nhr-210		math-45		clec-65		clec-65		faah-2
	pals-2		C04G6.6		pxl-1		pxl-1		F09F7.7
	fbxa-82		ZK1290.14		coq-8		coq-8		C37H5.2
	C54F6.6		pgp-9		F11E6.6		F11E6.6		lact-3
	F35E12.4		C24B5.4		F27D9.2		F27D9.2		ech-9
	W02D7.5		Y34F4.6		coq-1		coq-1		C24G6.6
	srh-48		F40F12.7		ipgm-1		ipgm-1		C23H4.2
	C10G8.4		ugt-21		F01D5.7		F01D5.7		F15A8.6
	Y116F11B.10		Y102A5C.6		K09E9.1		K09E9.1		B0238.13
	nhr-193		tba-9		fgt-1		fgt-1		F35C8.5
	fbxa-120		gpx-6		kap-1		kap-1		pcs-1
	C06C3.11		C37A5.7		M162.12		M162.12		C25G4.2
	K01A11.3		R03G8.3		nhr-104		nhr-104		coq-1
	timm-17B.2		ZK262.9		fbxa-209		fbxa-209		clk-1
	Y48G9A.6		fbxa-105		Y51B9A.9		Y51B9A.9		coq-8
	R08E5.1		fbxa-31		R102.6		R102.6		galt-1
	clec-4		Y51H4A.25		Y25C1A.13		Y25C1A.13		C50D2.7
	F55G11.4		D1086.3		C35D10.5		C35D10.5		mai-1
	Y9C9A.8		T25D10.1		C41G7.9		C41G7.9		gpd-2
	pals-32		bath-20		T28A11.17		T28A11.17		ldh-1
	F22G12.7		C54C6.7		trx-2		trx-2		swt-6
	Y47H10A.5		gst-13		enol-1		enol-1		swt-2
	cyp-33D3		Y48G1BM.8		timm-23		timm-23		T25D10.1
	R08E5.3		K10D11.3		H34I24.2		H34I24.2		C47E12.3
	thn-1		Y54G2A.21		C35B1.5		C35B1.5		T28H10.1
	fbxa-59		F56C11.3		fbxa-54		fbxa-54		C31H2.4
	F53H2.1		C35D10.17		ferl-1		ferl-1		K01C8.1
	nhr-90		F58B4.5		F41G4.7		F41G4.7		lpd-7
	Y53G8AL.1		pals-15		Y47G7B.2		Y47G7B.2		Y113G7B.14
	C46A5.1		oac-31		F52F12.9		F52F12.9		Y39G10AR.21
	F58H7.5		Y102A5C.5		clec-265		clec-265		B0035.16
	ZK262.8		Y37E11B.7		C37H5.13		C37H5.13		acl-14
	ule-1		fbxa-149		H04D03.6		H04D03.6		acl-12
	ZK813.1		oac-57		prx-19		prx-19		acs-19
	math-15		nhr-123		dnj-10		dnj-10		acs-21
	Y48G1C.13		nhr-230		F54C9.3		F54C9.3		F08F8.2
	col-179		ZK896.1		C50D2.9		C50D2.9		sptl-1
	M28.8		F31E9.6		pcs-1		pcs-1		scrm-4
	col-135		gpa-15		haf-3		haf-3		T21H3.1
	R06A10.1		F55G11.8		apy-1		apy-1		fat-3
	col-142		pals-16		B0244.10		B0244.10		elo-6
	F09E5.14		sulp-4		cars-2		cars-2		M01F1.3
	clec-190		Y43F8B.24		C34C12.8		C34C12.8		C08F11.13
	F14H12.6		cbp-2		ZK550.6		ZK550.6		srx-2
	math-37		F54D10.3		sorf-2		sorf-2		fat-2
	ttr-22		ZK816.1		nft-1		nft-1		oac-59
	fipr-13		pals-35		gfm-1		gfm-1		spp-10
	Y47H10A.3		F15B9.10		clec-83		clec-83		spp-15
	F01D5.3		gpa-1		cyp-33E2		cyp-33E2		sms-1
	chil-8		Y56A3A.33		prdx-3		prdx-3		Y54G11A.9
	nhr-115		nhr-152		fbxc-54		fbxc-54		oxy-4
	T04C12.7		pals-34		hsp-6		hsp-6		Y105C5B.15
	F49H12.4		Y54G2A.49		Y116A8C.29		Y116A8C.29		unc-94
	F25A2.1		T20D4.3		F53G12.4		F53G12.4		ttr-48
	F23F12.12		F54D5.3		gadr-5		gadr-5		ttr-5
	math-45		C06C3.8		W09D10.4		W09D10.4		snb-2
	F27B3.7		msrp-7		F31E9.11		F31E9.11		ula-1
	C44B7.5		F45E1.4		F46H5.3		F46H5.3		T01D3.6
	C04G6.6		aman-3		mcp-1		mcp-1		Y57E12AL.1
	grd-3		arf-1.1		F57C12.6		F57C12.6		F52F12.7
	ZK1290.14		Y43F8B.14		rskn-2		rskn-2		F49F1.6
	B0563.5		C54G4.7		tag-234		tag-234		H28G03.1
	F09C8.1		Y71A12B.13		twk-28		twk-28		B0336.7
	pgp-9		H11L12.1		ttr-40		ttr-40		C37H5.5
	F22F4.5		R10E4.6		Y73F8A.27		Y73F8A.27		B0546.4
	C24B5.4		F58G6.3		cuc-1		cuc-1		E02C12.6
	Y34F4.6		nhr-238		C05C8.1		C05C8.1		T16G1.5
	B0507.10		tsfm-1		moc-2		moc-2		T16G1.4
	F01F1.14		fat-5		R53.5		R53.5		F58B4.5
	F40F12.7		fbxa-60		aco-2		aco-2		E02C12.8
	W02A2.9		Y52B11A.11		math-44		math-44		T28A11.19
	ugt-21		fut-6		Y51A2B.5		Y51A2B.5		numr-1
	Y102A5C.6		glna-1		B0391.10		B0391.10		sri-36
	rncs-1		F09A5.2		sek-3		sek-3		K05B2.2
	tba-9		fbxa-27		ttr-49		ttr-49		C42D4.1
	K08D12.6		K03A11.5		nprt-1		nprt-1		Y40C5A.1
	gpx-6		D1054.5		M01F1.4		M01F1.4		T12G3.1
	tbh-1		col-96		Y38F2AR.12		Y38F2AR.12		bath-45
	ndfl-4		nhr-65		Y47G6A.14		Y47G6A.14		C56A3.6
	C37A5.7		lys-2		phb-1		phb-1		tag-345
	R03G8.3		pals-23		F57C9.6		F57C9.6		prx-19
	ZK262.9		F53A9.6		bath-21		bath-21		F35G2.2
	F57B1.9		F13H8.11		K09C6.9		K09C6.9		sto-3
	fbxa-105		F19B2.6		rep-1		rep-1		srp-1
	bigr-1		F58G6.7		ugt-50		ugt-50		srp-5
	F46C5.10		Y22D7AL.15		coq-6		coq-6		C25E10.7
	fbxa-31		F49F1.5		ymel-1		ymel-1		atfs-1
	F25D1.5		math-21		tufm-1		tufm-1		zip-5
	Y51H4A.25		K04A8.1		rft-1		rft-1		skn-1
	D1086.3		K11H12.8		bgal-1		bgal-1		kel-3
	T25D10.1		K10G4.5		aagr-1		aagr-1		zip-3
	bath-20		C31H2.4		F10G7.5		F10G7.5		mxl-2
	C05B5.5		ZK1290.5		C07G1.6		C07G1.6		F19B2.5
	F18E3.12		Y2H9A.4		nsun-4		nsun-4		F40F12.7
	C41G11.1		T26F2.2		lact-9		lact-9		tag-234
	C54C6.7		F27E5.9		nex-1		nex-1		F58F9.3
	T16G1.6		C56E6.2		Y48G1BL.5				C49A9.6
	gst-13		F42G2.2		npax-4				M01F1.4
	cnp-3		Y54G2A.45		C06H2.7				C09D4.4
	Y48G1BM.8		clec-65		sea-2				F35D11.3
	K11D12.13		M02H5.8		nhr-228				C37A5.7
	K10D11.3		gst-6		npr-3				R186.1
	Y48G1BL.5		C25F9.14		D2023.6				C27B7.2
	Y54G2A.21		pxl-1						K04G2.6
	C06G3.3		M04C3.2						ZC328.3
	F56C11.3		coq-8						F15B9.10
	col-19		F11E6.6						C44B12.6
	C04H5.7		F27D9.2						Y47G7B.2
	cup-16		coq-1						Y43C5A.3
	C35D10.17		ipgm-1						C50F4.9
	F58D5.13		F01D5.7						Y34F4.2
	F58B4.5		C34H4.2						Y95B8A.6
	F23D12.11		K09E9.1						F23H12.3
	pals-15		fgt-1						F16D3.6
	T07D10.3		kap-1						D1086.1
	col-124		F35H12.5						F14F8.8
	ZK813.3		R11G1.2						F22B3.7
	F55B11.3		C49G9.2						F55G11.7
	oac-31		M162.12						C02C2.4
	Y62H9A.5		romo-1						C07G1.7
	Y102A5C.5		C04G6.5						K10D11.2
	Y37E11B.7		nhr-104						C54F6.6
	col-20		fbxa-209						F10E9.12
	fbxa-149		Y51B9A.9						ZK970.7
	oac-57		acsd-1						F41C3.1
	math-38		Y52B11A.12						Y105C5B.14
	ule-3		sqst-2						Y58A7A.5
	F57C2.4		F42C5.4						C49G7.5
	nhr-123		F08G2.4						C49385
	nhr-230		W05H9.1						C50F4.1
	C09E7.8		R102.6						M60.4
	Y42A5A.3		dgat-2						ZK228.4
	C37C3.7		Y25C1A.13						C49G7.10
	ZK896.1		C35D10.5						F22H10.2
	vap-2		C41G7.9						W01F3.2
	col-178		Y39B6A.3						C34C6.7
	col-106		C18D4.12						C10C5.2
	F08G12.5		spp-18						F15D4.5
	ssp-19		T28A11.17						Y34F4.1
	F31E9.6		trx-2						C32F10.4
	clec-147		C49C8.5						F42C5.6
	gpa-15		C17H12.6						C54F6.5
	F55G11.8		clk-1						K08D8.6
	pals-16		enol-1						Y58A7A.3
	D1054.10		oac-58						C34H4.2
	sulp-4		math-39						C01B10.6
	C46C2.5		Y57G11C.46						K06G5.3
	Y43B11AR.1		timm-23						ZK896.2
	Y57G11B.5		F10D7.3						C35A5.6
	Y43F8B.24		ceh-93						C17H1.7
	F11G11.5		H34I24.2						T10B10.8
	ZK669.3		C35B1.5						C18A11.1
	cbp-2		sprr-2						F28H1.1
	F54D10.3		fbxa-54						C29F9.3
	gst-9		slc-25A10						H34I24.2
	asah-1		ferl-1						D1022.3
	col-80		F41G4.7						Y47H10A.5
	ZK816.1		Y47G7B.2						F59A7.2
	pals-35		Y17D7C.3						ZK470.2
	C05D11.5		fbxa-63						W02D7.5
	F15B9.10		F52F12.9						C39E9.8
	msa-1		K11H12.11						M28.4
	C02B8.12		clec-265						C24B5.4
	gpa-1		C37H5.13						Y47D7A.14
	Y56A3A.33		pals-19						F25B3.5
	ule-5		spp-8						C49G7.7
	T25D3.3		dlat-2						F21A9.2
	nhr-152		mrps-14						D1054.5
	pals-34		gst-40						ZK1320.2
	Y54G2A.49		C06B8.2						C15H9.3
	C01A2.4		stl-1						B0403.3
	col-181		T05E7.4						F59B10.4
	Y51A2B.6		C15H11.11						T28B8.1
	B0416.7		D2007.1						R53.5
	T21B4.21		H04D03.6						ZK355.2
	Y51A2D.21		impk-1						K04F1.9
	T20D4.3		C25H3.7						B0244.7
	dod-17		ZK1320.2						Y58A7A.4
	F54D5.3		acl-12						Y76A2B.4
	C06C3.8		prx-19						F26F12.3
	msrp-7		ctsa-2						H28G03.2
	F45E1.4		gst-42						C23H5.8
	ZK813.2		mtp-18						Y17G7B.8
	nlp-27		Y39G8B.9						R01H10.5
	aman-3		Y17G7B.8						T26F2.2
	arf-1.1		dnj-10						W03D2.6
	Y116A8B.4		F54C9.3						B0281.3
	cyp-34A8		klo-1						W02H3.1
	Y43F8B.14		F52H3.5						F13D12.3
	nduo-5		Y34F4.5						ZK858.5
	C54G4.7		B0284.3						F34H10.3
	lact-1		F56D6.16						F41B4.3
	C03A7.13		T04C12.8						R03G5.5
	Y71A12B.13		idhg-2						F56H9.2
	H11L12.1		C01B10.6						R05D3.1
	R10E4.6		C37A2.6						B0507.8
	F58G6.3		C50D2.9						F47B8.2
	irg-4		C06H5.8						F38B7.3
	Y75B12B.3		pcs-1						K02A2.1
	acs-11		haf-3						F48G7.13
	nhr-238		apy-1						K02A2.5
	tsfm-1		B0244.10						F11D11.3
	fat-5		eri-6						K11D2.1
	fbxa-60		dhs-9						C07D10.5
	Y52B11A.11		cars-2						C41G7.9
	W08A12.2		pals-18						VB0393L.2
	fut-6		K02D10.1						F54D5.3
	W02H3.1		R102.5						Y43F8B.13
	glna-1		F35C11.6						C03B1.14
	F09A5.2		clec-63						T27F2.4
	kin-15		ZK418.7						F17C11.6
	M01H9.3		C34C12.8						D2007.1
	T12B5.15		F39H12.2						F15B9.6
	fbxa-27		ZK550.6						DC2.5
	F13H8.3		sorf-2						R08E5.1
	K03A11.5		slc-17.4						K10G4.3
	D1054.5		C25H3.14						C25F6.1
	col-96		gas-1						T07D3.4
	Y47D7A.6		nft-1						R193.2
	nhr-65		ets-9						F14F9.2
	lys-2		C16D9.4						C41H7.4
	pals-23		K06G5.1						R102.5
	F58D5.11		gfm-1						H12D21.5
	npax-4		fbxa-5						ZK418.7
	D1086.1		clec-83
	F53A9.6		cyp-33E2
	F13H8.11		prdx-3
	W02B3.4		fbxc-54
	F19B2.6		F46G10.1
	clec-172		psa-3
	B0303.11		R106.7
	ethe-1		Y71G10AR.4
	F58G6.7		hsp-6
	Y22D7AL.15		Y116A8C.29
	F49F1.5		maa-1
	ule-2		cyp-34A6
	math-21		nhr-106
	Y25C1A.14		F53G12.4
	D1086.2		gst-22
	K10C2.12		clec-66
	acd-2		gadr-5
	B0222.5		M28.10
	srp-6		slc-25A29
	R07B7.6		gcsh-2
	nlp-26		W09D10.4
	ndx-3		F31E9.11
	K04A8.1		gst-39
	F54D5.7		Y32F6A.5
	ule-4		C49F5.11
	K11H12.8		glo-1
	F18E3.13		nrde-2
	cav-2		marb-1
	K10G4.5		F09F7.5
	K07A1.6		clec-160
	C31H2.4		F46H5.3
	F23D12.10		mcp-1
	ZK1290.5		F57C12.6
	Y2H9A.4		mob-2
	T26F2.2		rskn-2
	mdl-1		emb-8
	Y39B6A.41		T05F1.9
	C50F4.1		gst-7
	F27E5.9		F09G2.1
	col-160		C49C3.4
	C04F12.12		zip-3
	asns-2		tag-234
	asp-10		immt-1
	Y62H9A.3		twk-28
	C56E6.2		C07E3.3
	D1086.6		ttr-40
	Y11D7A.10		fbxa-90
	F42G2.2		Y73F8A.27
	Y54G2A.45		amph-1
	clec-65		ZK1058.9
	T04F8.8		cyc-2.1
	C39D10.7		skr-3
	M02H5.8		cuc-1
	gst-6		gpi-1
	nduo-6		math-24
	C35B1.4		afmd-2
	T03F6.10		Y57G7A.1
	ctc-2		Y18D10A.3
	Y48C3A.3		asah-2
	C25F9.14		fbxa-6
	T07D3.9		Y45F10D.4
	pxl-1		C17G1.5
	M04C3.2		nhr-226
	F30A10.14		F36D1.9
	coq-8		ttr-5
	Y7A9C.1		C53D6.7
	F11E6.6		twk-46
	F27D9.2		C05C8.1
	coq-1		csp-1
	sid-5		Y119D3B.14
	nhr-43		Y38F1A.2
	Y32B12C.1		ndx-7
	ipgm-1		F27C1.2
	F01D5.7		moc-2
	C34H4.2		Y48E1C.4
	acbp-6		M04D5.3
	K10C2.7		snb-2
	ugt-1		glod-4
	K09E9.1		cysl-1
	sdz-27		R53.5
	K07A1.13		sucl-1
	fgt-1		C50B8.5
	kap-1		B0361.9
	F36H9.4		aco-2
	F35H12.5		coq-4
	F01F1.3		F57C12.2
	C28D4.8		skr-20
	ttr-2		math-44
	F15E6.4		Y51A2B.5
	F56D5.3		Y18H1A.4
	R11G1.2		fahd-1
	C49G9.2		Y43C5A.2
	M162.12		B0244.6
	C30G7.4		Y71G12B.10
	vit-6		cox-15
	atfs-1		M01E5.2
	romo-1		nhr-184
	C04G6.5		K10D11.6
	K08D9.9		K01F9.2
	F59A6.12		F08F8.7
	zmp-3		sav-1
	nhr-17		inx-9
	oga-1		B0391.10
	Y82E9BR.22		sek-3
	Y39B6A.5		F46A8.11
	nhr-104		ins-37
	T12B3.2		hgo-1
	fbxa-209		C50F7.6
	glb-19		Y34B4A.9
	Y43C5A.7		F13H8.9
	math-14		ttr-49
	gsto-1		F37C4.6
	fut-4		C08F8.9
	Y51B9A.9		ZK418.6
	acsd-1		saeg-1
	Y52B11A.12		C35A5.6
	xbp-1		nprt-1
	T16G1.5		D1086.12
	F36A4.5		M01F1.4
	D1086.10		F15D4.2
	sqst-2		F38B6.4
	col-93		timm-17B.1
	msp-38		grl-1
	pals-24		Y56A3A.22
	F42C5.4		C30F12.5
	F08G2.4		sek-6
	bca-1		Y38F2AR.12
	tyms-1		R13H4.5
	W05H9.1		Y47G6A.14
	Y17G7B.17		gpx-7
	fbxa-190		strl-1
	linc-61		klf-3
	R102.6		sco-1
	F11E6.3		F08F8.9
	F58A6.1		T20F7.1
	oac-59		F45G2.7
	msp-10		2021-03-04
	sbp-1		C31H5.5
	dgat-2		har-1
	Y25C1A.13		PDB1.1
	cyp-33E3		mrps-5
	spp-23		Y76B12C.8
	C35D10.5		ZK896.5
	C41G7.9		lurp-1
	C06E1.7		clc-1
	Y39B6A.3		T02C1.2
	ttr-42		cox-10
	T27A1.2		F44F4.10
	C18D4.12		phb-1
	spp-18		F57C9.6
	T28A11.17		K07B1.4
	atp-6		Y113G7A.13
	T27D12.1		bath-21
	T20D4.5		K09C6.9
	T23B7.3		rep-1
	frm-10		clec-84
	trx-2		aakg-2
	perm-2		K03B4.1
	T04G9.7		Y57G11C.38
	fbxa-128		B0205.6
	fat-6		slc-17.7
	C49C8.5		ctl-3
	ttr-3		fbxa-64
	kynu-1		H06I04.1
	try-10		rad-8
	Y71H2B.1		Y106G6G.4
	F07G6.10		tbc-1
	C17H12.6		plp-1
	F42G4.5		nhr-133
	clk-1		K02E2.11
	F55B11.2		F42H10.6
	D2030.2		ttr-41
	enol-1		prx-13
	oac-58		ugt-50
	C04F12.8		coq-6
	math-39		C56A3.6
	crf-1		Y73B6BL.29
	Y53G8B.1		abhd-11.2
	F46F2.3		T16H12.3
	Y57G11C.46		gba-1
	timm-23		K11D2.1
	F14H3.12		Y69E1A.5
	F10D7.3		zipt-21
	kin-16		ifo-1
	Y42G9A.1		C28H8.14
	ceh-93		C56G7.3
	C44H9.4		nduo-1
	mpc-2		C25F9.10
	ZK742.4		ttr-25
	C06A12.3		fbxa-65
	H34I24.2		prx-6
	R08F11.1		chat-1
	F25B4.7		Y43F8B.1
	ptd-2		Y105E8B.7
	ZK262.2		kqt-3
	ZK228.4		ttr-6
	Y116F11B.6		B0334.3
	ZC116.5		ymel-1
	F36G9.3		F52C9.3
	C35B1.5		slc-17.3
	Y71F9AL.4		rab-39
	sprr-2		spp-10
	Y54G2A.40		tufm-1
	fbxa-54		kcnl-4
	slc-25A10		F25B4.8
	frm-7		Y54G11A.17
	ferl-1		C32D5.8
	flp-20		Y111B2A.13
	F41G4.7		tpi-1
	ttr-47		ZK1320.3
	Y47G7B.2		tank-1
	T05A7.1		nuaf-1
	Y17D7C.3		ddl-3
	fbxa-63		sir-2.2
	ift-74		rft-1
	perm-4		moc-1
	del-5		bgal-1
	D2096.11		ckb-1
	F52F12.9		zipt-2.1
	K11H12.11		cogc-5
	clec-265		ZK792.1
	ttr-51		sfxn-5
	F32B6.10		F35G12.5
	fbxa-157		mrpl-37
	ssp-37		hum-5
	C37H5.13		ttr-48
	bca-2		phb-2
	pals-19		aagr-1
	spp-8		F10G7.5
	dlat-2		F40A3.6
	F53H2.4		nhr-177
	K09F6.10		C07G1.6
	cdr-7		nsun-4
	acs-19		mrp-1
	C45B2.1		K02E2.6
	sox-4		inx-17
	mrps-14		D1054.1
	B0303.7		gcs-1
	gst-40		ksr-1
	B0205.12		prg-1
	C06B8.2		fdps-1
	nlp-56		F35H8.2
	col-141		F46B6.12
	stl-1		B0379.1
	K06A9.1		lact-9
	T25B2.2		nex-1
	H01G02.1		B0303.3
	T05E7.4		kgb-1
	nlp-53		hpo-4
	ZK287.3		C50D2.7
	Y62H9A.4		inx-5
	pgp-11		vps-41
	C15H11.11		T05G5.5
	D2007.1
	H04D03.6
	impk-1
	F48E3.4
	F17E9.4
	C25H3.7
	ZK1320.2
	acl-12
	prx-19
	ctsa-2
	gst-42
	R119.5
	nlp-7
	ZK673.2
	mtp-18
	Y39G8B.9
	C06H2.7
	Y17G7B.8
	lact-3
	dnj-10
	F54C9.3
	str-176
	klo-1
	F10C1.9
	F52H3.5
	kmo-1
	frpr-11
	Y34F4.5
	B0284.3
	Y105E8A.11
	ZK637.2
	Y106G6E.4
	W01B11.1
	F56D6.16
	T04C12.8
	F58D5.5
	ZK1240.5
	ddo-3
	idhg-2
	ZK355.2
	Y105C5B.15
	fbxa-74
	twk-16
	C01B10.6
	Y59E9AL.2
	C11E4.7
	fbxa-19
	R04A9.9
	C37A2.6
	C08A9.10
	B0410.3
	mttu-1
	skr-19
	Y71H2B.4
	F40A3.2
	Y50D4A.10
	C05D12.2
	C50D2.9
	F01D5.2
	C06H5.8
	pcs-1
	haf-3
	apy-1
	C01G10.15
	Y75B8A.32
	B0244.10
	ctc-1
	eri-6
	F38B7.3
	C46G7.2
	dhs-9
	gcst-1
	thn-2
	col-139
	ctc-3
	cars-2
	afmd-1
	nas-20
	F16B12.4
	pals-18
	K02D10.1
	R102.5
	F35C11.6
	clec-63
	C16B8.3
	ZK418.7
	C34C12.8
	F39H12.2
	nduo-3
	C33H5.13
	ZK550.6
	Y66A7A.9
	C49F5.7
	M04C9.3
	sorf-2
	F58A3.3
	slc-17.4
	tbc-19
	C25H3.14
	F08G5.3
	gas-1
	nft-1
	stdh-1
	ets-9
	T01D3.6
	C33A11.2
	R08A2.1
	C16D9.4
	F56F4.4
	K06G5.1
	gfm-1
	C31C9.7
	nhx-3
	fbxa-5
	F17C8.9
	C17G1.2
	C17H12.11
	clec-83
	T13C5.6
	nhr-139
	ZK1307.3
	math-40
	tsp-10
	cyp-33E2
	linc-15
	Y102A11A.9
	F13C5.1
	nhr-153
	prdx-3
	fbxc-54
	F46G10.1
	nhr-125
	psa-3
	R106.7
	M176.11
	mmcm-1
	Y12A6A.1
	Y71G10AR.4
	ztf-17
	hsp-6
	nduf-7
	Y116A8C.29
	T05B11.4
	maa-1
	actl-1
	cyp-34A6
	nhr-106
	F53G12.4
	gst-22
	C38C3.4
	clec-66
	F38E9.6
	sea-2
	gadr-5
	Y54G11A.9
	R11D1.10
	F55B11.4
	M28.10
	F32H5.3
	ZK1240.2
	F37C12.10
	msp-65
	slc-25A29
	gcsh-2
	W09D10.4
	F18E3.11
	F31E9.11
	Y4C6B.7
	gst-39
	Y32F6A.5
	C49F5.11
	glo-1
	nrde-2
	F42A10.6
	T08D2.3
	vamp-8
	marb-1
	ZC250.2
	T04A6.1
	tag-243
	lec-11
	spg-20
	ttr-59
	ZK688.7
	F09F7.5
	Y50D4B.4
	T04F3.2
	B0280.2
	clec-160
	rpia-1
	lec-9
	mrpl-14
	F46H5.3
	hint-3
	mcp-1
	F57C12.6
	glb-18
	mob-2
	F26F12.5
	rskn-2
	emb-8
	ZK669.2
	del-6
	ZC116.1
	T05F1.9
	F56F11.2
	lgg-1
	mec-19
	gst-7
	add-2
	F53F4.10
	H06A10.1
	F09G2.1
	C49C3.4
	twk-5
	zip-3
	nhr-36
	F41B4.1
	Y41C4A.29
	ttr-43
	C47B2.9
	tag-234
	ugt-44
	F10G8.9
	immt-1
	ceh-89
	cyp-43A1
	Y54G2A.41
	twk-28
	K10D2.7
	nhr-140
	C36A4.14
	C07E3.3
	C05C12.6
	ttr-40
	fbxa-90
	ZK1240.3
	T22E5.1
	C25E10.10
	F01G4.6
	poml-2
	glrx-5
	glrx-10
	C05G5.3
	dnj-18
	R11H6.4
	F38G1.3
	R10E11.5
	atf-7
	Y73F8A.27
	ttr-10
	C18E9.9
	amph-1
	best-19
	C25F9.9
	col-129
	F43G9.8
	ZK1058.9
	C42D4.1
	cyc-2.1
	C07H4.1
	C28D4.4
	skr-3
	cuc-1
	F13D11.3
	Y53C10A.5
	C32F10.8
	C50B8.1
	gpi-1
	rhi-1
	math-24
	afmd-2
	Y57G7A.1
	Y94H6A.8
	Y18D10A.3
	asah-2
	F26F12.8
	fbxa-6
	egrh-1
	fum-1
	lin-66
	Y59H11AM.4
	fbxa-32
	skn-1
	F30A10.13
	C48E7.1
	ard-1
	rgs-3
	cnc-8
	F56C9.7
	nhr-228
	F37C12.3
	Y45F10D.4
	C17G1.5
	enu-3.6
	C25E10.5
	nhr-226
	nhr-108
	R08E3.1
	T04C12.11
	nmrk-1
	T10E9.6
	F36D1.9
	nuo-2
	K12H6.6
	ttr-5
	C53D6.7
	nas-5
	clec-227
	C55A6.4
	alh-9
	twk-46
	C05C8.1
	ugt-41
	csp-1
	abhd-3.2
	ugt-28
	Y119D3B.14
	Y38F1A.2
	ndx-7
	math-26
	F21F3.6
	ZK593.2
	F27C1.2
	cyp-33E1
	moc-2
	Y59H11AR.6
	ech-8
	F23A7.5
	Y48E1C.4
	B0041.11
	asm-2
	M04D5.3
	Y55F3BR.11
	LLC1.2
	lmd-3
	clec-173
	snb-2
	Y51A2D.14
	E02H9.2
	atg-16.2
	C53B7.2
	K02F3.9
	glod-4
	Y42A5A.5
	cysl-1
	R53.5
	sucl-1
	lpd-5
	nlp-24
	F22H10.6
	K09A11.1
	Y110A7A.21
	C50B8.5
	npr-28
	ttr-45
	T10D4.6
	B0361.9
	aco-2
	F35E12.9
	coq-4
	Y116A8C.30
	C17C3.1
	ser-3
	F57C12.2
	ucr-11
	best-14
	skr-20
	nhr-16
	C46F2.1
	math-44
	T10B11.6
	ctb-1
	prx-2
	Y51A2B.5
	uev-3
	F35E12.6
	E04D5.2
	nlp-51
	Y18H1A.4
	R07B1.8
	hsp-25
	M05D6.6
	osm-1
	twk-1
	set-6
	fahd-1
	lmp-2
	col-147
	Y43C5A.2
	dhs-30
	F20D1.9
	B0244.6
	Y71G12B.10
	Y105C5B.19
	F28H6.4
	F16B4.4
	dhs-19
	npr-3
	C25D7.15
	cox-15
	nspd-9
	C53D6.6
	F54A3.5
	cisd-3.2
	M01E5.2
	kin-30
	nhr-184
	B0280.13
	ech-5
	K10D11.6
	ugt-20
	K01F9.2
	F44E7.5
	fbxa-207
	fecl-1
	act-1
	R119.2
	asp-6
	F44G4.2
	F08F8.7
	T01C8.2
	F17A9.4
	tag-174
	Y54E2A.9
	sav-1
	dld-1
	R10E8.7
	T20H4.5
	W02G9.4
	F53H4.2
	inx-9
	F58D5.2
	cpi-1
	C25F9.4
	ppat-1
	mdh-1
	clec-186
	B0391.10
	sek-3
	F46A8.11
	H43E16.1
	C53D6.11
	T20D3.2
	C01G6.4
	nlp-55
	B0524.5
	ins-37
	maoc-1
	hgo-1
	F37C4.5
	C50F7.6
	F53C11.3
	Y34B4A.9
	W02D7.4
	nlp-40
	F13H8.9
	ttr-49
	R05F9.6
	F37C4.6
	clc-5
	Y47G6A.33
	T03D3.5
	F54D5.4
	dlst-1
	Y71F9AL.10
	C08F8.9
	C07D10.1
	C17C3.9
	ZK418.6
	saeg-1
	M02E1.1
	C35A5.6
	nprt-1
	D1086.12
	phy-3
	ZK370.4
	F28B4.3
	M01F1.4
	nhr-10
	F15D4.2
	clec-187
	F38B6.4
	timm-17B.1
	faah-1
	clpp-1
	grl-1
	F57C2.5
	F40F8.3
	efn-3
	coq-5
	Y106G6A.1
	tomm-7
	nduf-6
	F59C6.14
	Y56A3A.22
	F41C3.8
	C30F12.5
	sek-6
	W03D8.5
	inx-8
	fbxa-180
	K11D12.12
	K03B8.8
	C30F2.5
	slc-25A26
	Y38F2AR.12
	F10C2.3
	fbxa-219
	T25B9.1
	misc-1
	R13H4.5
	F23F1.6
	syx-3
	Y47G6A.14
	C10A4.10
	gpx-7
	Y51H1A.3
	F23H12.3
	strl-1
	klf-3
	sco-1
	endu-1
	fut-1
	F08F8.9
	tag-18
	rgs-7
	pdxk-1
	gln-3
	madf-10
	C33A12.1
	C05G5.2
	ceh-48
	Y48G8AL.15
	dnj-3
	nhr-92
	swm-1
	pals-22
	aco-1
	R119.3
	F15D3.6
	C10E2.2
	Y39H10B.2
	C34B2.8
	T20F7.1
	D2096.16
	F45G2.7
	oig-3
	2021-03-04
	T24A6.20
	C06A8.8
	C31H5.5
	F07H5.3
	har-1
	far-5
	msi-1
	Y18H1A.11
	R05D3.12
	T19H12.3
	ucr-1
	Y71A12B.14
	efsc-1
	aldo-2
	dnj-4
	R05H5.5
	T19E7.6
	Y53G8AL.2
	PDB1.1
	hpo-19
	Y50E8A.5
	nfki-1
	D1086.11
	cdd-2
	nlp-50
	T23E1.3
	K11H3.3
	mrt-1
	sulp-7
	rhr-2
	madf-2
	mrps-5
	ZC487.1
	Y76A2B.4
	C47E12.3
	zyx-1
	Y76B12C.8
	ZK896.5
	lurp-1
	Y38E10A.24
	C16A3.5
	C55C3.4
	R11A8.1
	Y37E3.11
	Y71F9B.15
	F11F1.1
	clc-1
	daf-3
	coq-2
	mai-2
	C34H4.5
	sft-1
	lipl-5
	Y39A3CL.3
	R07E4.3
	cpi-2
	pcbd-1
	snx-27
	drl-1
	ZK829.1
	eng-1
	ZC239.15
	pals-25
	T02C1.2
	cox-10
	B0491.5
	B0416.3
	Y53G8B.2
	madf-1
	F44F4.10
	T23B12.11
	F54H5.3
	phb-1
	F25B5.5
	nhr-69
	T02G5.4
	gop-3
	F33D11.2
	nmat-1
	D2023.6
	H20J04.9
	F57C9.6
	K07B1.4
	hum-8
	Y113G7A.13
	C30H6.8
	T21D12.12
	B0250.5
	Y45F10C.4
	gob-1
	bath-21
	lpd-9
	C31H5.4
	C10A4.4
	clec-149
	K09C6.9
	Y45F10D.10
	rep-1
	clec-84
	ndx-9
	aakg-2
	F33H2.3
	rcan-1
	ZK909.6
	K03B4.1
	Y57G11C.38
	C14C10.2
	F32D8.13
	F53F4.13
	egl-36
	B0205.6
	crh-1
	slc-17.7
	alh-3
	nuo-6
	ctl-3
	unc-64
	ZK616.2
	F19G12.9
	suox-1
	fbxa-64
	glna-2
	H06I04.1
	T10B11.5
	tkt-1
	cyc-1
	T12G3.2
	nlp-17
	rad-8
	Y106G6G.4
	mrps-30
	F45G2.8
	tbc-1
	T08H10.1
	nuo-4
	C06A8.3
	Y111B2A.3
	tnt-2
	C09G9.1
	lbp-3
	mrpl-50
	Y106G6D.5
	pyc-1
	F36F2.2
	alx-1
	plp-1
	nhr-133
	pdha-1
	K02E2.11
	nep-4
	nhr-14
	F42H10.6
	W04E12.7
	ttr-41
	srp-1
	C53B4.3
	arrd-7
	ipla-1
	Y106G6D.8
	nuo-1
	kdp-1
	zmp-4
	F09E5.3
	C44B11.6
	prx-13
	dlc-3
	haao-1
	C47D12.5
	ugt-50
	F32A11.1
	tbx-34
	T09F3.2
	lipl-7
	mel-46
	Y61A9LA.11
	coq-6
	F53H4.6
	C56A3.6
	Y73B6BL.27
	C45B2.6
	Y48G9A.9
	avr-15
	F19C7.1
	W09D6.1
	mrps-11
	Y73B6BL.29
	abhd-11.2
	W01B11.6
	tbc-7
	T16H12.3
	C23H3.3
	C33G3.6
	josd-1
	gba-1
	Y60A3A.21
	hmgr-1
	K11D2.1
	Y69E1A.5
	Y49E10.18
	exc-9
	cco-1
	zipt-21
	F13G3.6
	F09G8.7
	Y60A3A.25
	ZK856.7
	nhr-78
	pnk-1
	B0495.5
	ifo-1
	ZC239.16
	R144.13
	F11C1.7
	C13B9.2
	R05D7.1
	C28H8.14
	C18B12.4
	far-2
	upb-1
	ttr-54
	mdh-2
	aex-1
	R06C7.6
	H35B03.1
	C56G7.3
	best-20
	R31.2
	ZK632.9
	T28H10.2
	nduo-1
	asm-1
	C25F9.10
	nuo-3
	Y48E1B.2
	C14B9.10
	nduo-4
	ogdh-2
	gdh-1
	nlp-47
	Y34B4A.6
	F46H5.2
	Y69A2AR.22
	cdr-6
	ttr-25
	coq-3
	K11D12.7
	rom-1
	fbxa-65
	Y54G2A.18
	prx-6
	K02E11.7
	gta-1
	mrp-5
	Y32H12A.7
	hpo-8
	chat-1
	ugtp-1
	Y71H2AM.4
	tag-131
	Y43F8B.1
	atp-4
	Y105E8B.7
	kqt-3
	ttr-6
	bckd-1B
	F42G8.10
	Y55F3AR.1
	Y38F2AR.3
	C47G2.3
	bckd-1A
	H28O16.1
	B0334.3
	Y54F10AM.5
	dhrs-4
	tag-307
	dpf-2
	ddp-1
	F26A3.1
	F15G9.5
	slc-25A21
	chup-1
	duxl-1
	mtcu-1
	K07C11.7
	C27B7.2
	Y34D9A.8
	irg-7
	T25B9.9
	lec-12
	ymel-1
	Y73F4A.1
	ZK809.3
	F52C9.3
	slc-17.3
	ZC581.3
	rab-39
	spe-48
	Y71H2AM.5
	D1022.4
	spp-10
	R144.12
	K06H7.2
	tufm-1
	mrpl-47
	Y53F4B.1
	F42F12.4
	Y111B2A.2
	fah-1
	dnj-21
	kcnl-4
	R02D3.8
	F45G2.9
	Y63D3A.7
	C15H9.9
	F25B4.8
	Y54G11A.17
	alh-6
	B0513.5
	K12H4.5
	ogdh-1
	lbp-2
	best-9
	tric-1B.1
	asp-5
	frm-4
	C32D5.8
	R04F11.2
	K04C1.2
	Y111B2A.13
	tpi-1
	C05D2.8
	ZK1320.3
	T04A8.7
	F39B2.3
	tank-1
	nuaf-1
	lpd-8
	F55A11.6
	F48C1.6
	slc-25A42
	ZC477.3
	F01G4.5
	ddl-3
	sir-2.2
	tbc-14
	rft-1
	prdx-2
	Y104H12D.3
	aha-1
	snt-6
	syx-17
	pin-2
	acl-4
	K08D8.6
	moc-1
	F29B9.11
	bgal-1
	F40H3.1
	hpk-1
	C18E9.4
	sod-2
	C34C6.4
	F56A8.5
	pbo-4
	ckb-1
	Y17G9B.5
	B0457.2
	H27A22.1
	acl-7
	rcq-5
	zipt-2.1
	dlat-1
	F27D4.1
	C30F12.2
	W07E6.5
	ZK287.9
	R05H5.4
	C27A7.5
	cogc-5
	snf-9
	B0495.9
	Y37E11B.2
	ZK792.1
	fat-4
	cpin-1
	Y67H2A.7
	C23H3.2
	R53.4
	nape-2
	vha-10
	sfxn-5
	Y62E10A.6
	T22G5.3
	T04F3.4
	F35G12.5
	mff-1
	F45H10.2
	C13C4.4
	T20F10.2
	fbxa-167
	F23H11.5
	mrpl-37
	F21G4.1
	ril-1
	hum-5
	pyk-1
	F18H3.1
	T20D3.6
	ttr-48
	mlc-2
	R107.2
	atp-2
	dnj-15
	F42F12.3
	istr-1
	F46B6.6
	gei-17
	dhs-24
	F10E7.6
	D2030.4
	phb-2
	clp-1
	ech-3
	C24A3.2
	aagr-1
	W10D9.6
	zipt-20
	F10G7.5
	mfn-1
	cri-3
	F40A3.6
	nhr-177
	faah-3
	sms-1
	K11D9.3
	C07G1.6
	prx-5
	vps-36
	nsun-4
	K11D2.4
	mrp-1
	C25H3.9
	Y54E5A.8
	polg-1
	T20G5.14
	sptl-1
	F41E7.1
	vha-6
	mrpl-1
	egl-10
	F31D4.9
	C06H2.2
	plc-3
	Y56A3A.19
	daf-4
	K02E2.6
	inx-17
	D1054.1
	T25G3.4
	ril-2
	mccc-1
	gcs-1
	vha-9
	spp-5
	mcu-1
	mrpl-11
	ksr-1
	C55A6.3
	prg-1
	B0001.5
	fdps-1
	F35H8.2
	F46B6.12
	B0379.1
	lact-9
	ain-2
	Y50D4C.3
	nex-1
	B0303.3
	T07A9.12
	C09B7.2
	tufm-2
	R144.11
	nhr-49
	K02F3.2
	hpo-34
	seld-1
	mrpl-22
	alh-4
	pept-2
	fzo-1
	F31D4.2
	pyp-1
	C44E4.5
	Y18H1A.2
	nhr-47
	F33D4.4
	C04E6.7
	F17H10.2
	alh-11
	ttr-24
	kgb-1
	micu-1
	hpo-4
	hoe-1
	Y54G9A.7
	crn-7
	vha-17
	mrps-7
	F49E2.2
	F25H9.7
	Y53G8AR.8
	nac-1
	acdh-3
	Y57E12AM.1
	best-22
	B0564.7
	C50D2.7
	mrps-18A
	hxk-3
	mop-25.1
	inx-5
	cisd-1
	ric-7
	Y47G6A.9
	mrpl-10
	F43D2.6
	Y82E9BR.14
	gpcp-2
	vps-41
	T03G6.3
	T05G5.5
	tmbi-4
	pdpr-1
	gly-5
	mrps-26
	pssy-1
