# Supplementary material for: Activation of mitochondrial unfolded protein response protects against multiple exogenous stressors
Source: Life Sci Alliance. 2021 Sep 28;4(12):e202101182. doi: 10.26508/lsa.202101182 (PMC8500221; doi:10.26508/lsa.202101182)
Supplement: Supplementary file 4 [file LSA-2021-01182_TableS4.xlsx]

## Sheet: Summary
Table of Genes Upregulated in Stress Response Pathways, 1= Gene is upregulated, 0= Gene is not upregulated
Gene	Sequence	ATFS-1	Cyto-UPR	DAF-16	SKN-1	mitoUPR	Innate Immunity	ER-UPR	Antioxidants	HIF-1 Hypoxia	Total Pathways Upregulated in
ctl-1	Y54G11A.6	0	0	1	0	0	0	0	1	0	2
ctl-2	Y54G11A.5	1	1	1	0	0	0	0	1	0	4
ctl-3	Y54G11A.13	1	0	1	0	0	1	0	1	0	4
glrx-10	Y34D9A.6	0	0	0	0	0	0	0	1	0	1
glrx-21	ZK121.1	0	0	0	0	0	0	0	1	0	1
glrx-22	C07G1.8	0	0	0	0	0	0	0	1	0	1
glrx-3	D2063.3	0	0	0	0	0	0	0	1	0	1
glrx-5	Y49E10.2	0	0	0	0	0	0	0	1	0	1
gpx-1	F26E4.12	0	0	0	0	0	0	0	1	0	1
gpx-2	R05H10.5	0	0	0	0	0	0	0	1	0	1
gpx-3	C11E4.2	0	0	1	0	0	0	0	1	0	2
gpx-4	Y94H6A.4	0	0	0	0	0	0	0	1	0	1
gpx-5	C11E4.1	0	0	0	1	0	0	0	1	0	2
gpx-6	T09A12.2	1	0	0	0	0	0	0	1	0	2
gpx-7	R03G5.5	1	0	0	0	1	0	0	1	0	3
gpx-8	F55A3.5	1	0	0	0	0	0	0	1	0	2
gst-1	R107.7	0	0	1	1	0	0	1	1	0	4
gst-10	Y45G12C.2	1	0	1	1	0	0	0	1	0	4
gst-11	R11G1.3	0	0	0	0	0	0	0	1	0	1
gst-12	F37B1.2	0	0	0	1	0	0	0	1	0	2
gst-13	T26C5.1	1	0	0	1	0	0	0	1	0	3
gst-14	F37B1.3	1	0	0	1	1	0	0	1	0	4
gst-15	F37B1.4	1	0	1	0	0	0	0	1	0	3
gst-16	F37B1.5	0	0	1	1	0	0	0	1	0	3
gst-17	F37B1.6	0	0	0	0	0	0	0	1	0	1
gst-18	F37B1.7	0	0	0	0	0	0	0	1	0	1
gst-19	F37B1.8	0	0	1	0	0	0	0	1	0	2
gst-2	K08F4.6	0	0	1	0	0	0	0	1	0	2
gst-20	Y48E1B.10	0	0	1	1	0	0	0	1	0	3
gst-21	ZK697.6	0	0	0	0	0	1	0	1	0	2
gst-22	F21H7.1	1	0	0	0	0	0	0	1	0	2
gst-23	T28A11.11	0	0	0	0	0	0	0	1	0	1
gst-24	F37B1.1	0	0	0	0	0	0	0	1	0	1
gst-25	F37F2.3	0	0	0	0	0	1	0	1	0	2
gst-26	Y53F4B.29	0	0	0	0	0	0	0	1	0	1
gst-27	Y53F4B.30	0	0	0	0	0	0	0	1	0	1
gst-28	Y53F4B.31	0	1	0	0	0	0	0	1	0	2
gst-29	Y53F4B.32	1	0	1	0	1	0	0	1	0	4
gst-3	K08F4.11	0	0	1	0	0	0	0	1	0	2
gst-30	ZK546.11	0	0	0	0	0	0	0	1	0	1
gst-31	Y53F4B.35	1	0	1	0	0	0	0	1	0	3
gst-32	Y53F4B.37	0	0	0	0	0	0	0	1	0	1
gst-33	C02A12.1	1	1	0	0	0	0	0	1	0	3
gst-34	Y1H11.1	0	0	0	0	0	0	0	1	0	1
gst-35	Y1H11.2	0	0	0	0	0	0	0	1	0	1
gst-36	R07B1.4	1	0	0	0	0	0	0	1	0	2
gst-37	Y32G9A.1	0	0	0	0	0	0	0	1	0	1
gst-38	F35E8.8	0	1	0	1	0	0	1	1	0	4
gst-39	Y53F4B.33	1	0	1	0	0	0	0	1	0	3
gst-4	K08F4.7	0	0	1	1	1	0	0	1	0	4
gst-40	F56B3.10	1	0	0	0	0	0	0	1	0	2
gst-41	R13D7.7	0	0	1	0	0	0	0	1	0	2
gst-42	D1053.1	1	0	1	0	0	0	0	1	0	3
gst-43	Y71F9AL.5	0	0	0	0	0	0	0	1	0	1
gst-44	F13A7.10	0	0	0	0	0	0	0	1	0	1
gst-5	R03D7.6	0	0	1	0	0	0	0	1	0	2
gst-6	F11G11.3	1	0	0	0	0	0	0	1	0	2
gst-7	F11G11.2	1	0	1	1	0	0	0	1	0	4
gst-8	F11G11.1	0	0	1	1	0	0	0	1	0	3
gst-9	R05F9.5	0	0	0	0	0	0	0	1	0	1
gsto-1	C29E4.7	0	0	1	0	0	0	0	1	0	2
gsto-2	C02D5.3	0	0	0	0	0	0	0	1	0	1
gsto-3	K10F12.4	0	0	0	0	0	0	0	1	0	1
prdx-2	F09E5.15	0	0	0	0	0	0	0	1	0	1
prdx-3	R07E5.2	1	0	0	0	0	0	0	1	0	2
prdx-6	Y38C1AA.11	0	0	0	0	0	0	0	1	0	1
sod-1	C15F1.7	0	0	0	0	0	0	0	1	0	1
sod-2	F10D11.1	0	0	0	0	0	0	0	1	0	1
sod-3	C08A9.1	1	0	1	0	1	0	0	1	0	4
sod-4	F55H2.1	1	0	0	0	0	0	0	1	0	2
sod-5	ZK430.3	1	0	1	0	0	0	0	1	0	3
trx-1	B0228.5	0	0	0	0	0	0	0	1	0	1
trx-2	B0024.9	1	0	0	0	0	0	0	1	0	2
trx-3	M01H9.1	1	1	0	1	0	0	0	1	0	4
trx-4	Y44E3A.3	0	0	0	0	0	0	0	1	0	1
trx-5	K02H11.6	0	0	0	0	0	0	0	1	0	1
trxr-1	C06G3.7	0	0	0	0	0	0	0	1	0	1
trxr-2	ZK637.10	1	0	0	0	0	0	0	1	0	2
aagr-3	F40F9.6	0	0	0	0	0	0	1	0	0	1
aagr-4	F52D1.1	1	0	0	0	0	0	1	0	0	2
acl-12	C01C10.3	1	0	0	0	1	0	1	0	0	3
acl-14	K07B1.5	0	0	0	0	1	0	1	0	0	2
acl-4	F49H12.6	0	0	0	0	0	0	1	0	0	1
acs-11	F41C3.3	0	0	0	0	0	0	1	0	0	1
acs-4	F37C12.7	0	0	0	0	0	0	1	0	0	1
agef-1	Y6B3A.1	0	0	0	0	0	0	1	0	0	1
apm-1	F55A12.7	0	0	0	0	0	0	1	0	0	1
arl-1	F54C9.10	0	0	0	0	0	0	1	0	0	1
arl-6	C38D4.8	0	0	0	0	0	0	1	0	0	1
arl-7	F20D1.5	0	0	0	0	0	0	1	0	0	1
atln-1	Y54G2A.2	0	0	0	0	0	0	1	0	0	1
bca-1	T13C5.5	0	0	0	0	0	0	1	0	0	1
bre-1	C53B4.7	1	0	0	0	0	0	1	0	0	2
bus-18	F55A11.5	1	0	0	0	0	0	1	0	0	2
C04F12.1	C04F12.1	0	0	0	0	0	0	1	0	0	1
C08E8.4	C08E8.4	1	1	1	0	0	0	1	0	0	4
C14B9.2	C14B9.2	1	0	0	0	0	0	1	0	0	2
C33D9.8	C33D9.8	0	0	0	0	0	0	1	0	0	1
C36B7.6	C36B7.6	0	0	0	0	0	0	1	0	0	1
C47E12.3	C47E12.3	0	0	0	0	1	0	1	0	0	2
calu-1	M03F4.7	0	0	0	0	0	0	1	0	0	1
catp-3	C09H5.2	1	0	0	0	0	0	1	0	0	2
cbp-3	F40F12.7	1	1	0	0	1	0	1	0	0	4
cdc-48.2	C41C4.8	0	0	0	0	0	0	1	0	0	1
cdkr-3	Y113G7B.16	0	0	0	0	0	0	1	0	0	1
cdr-4	K01D12.11	1	1	1	1	1	0	1	0	0	6
cht-1	C04F6.3	0	1	0	0	0	0	1	0	0	2
ckb-2	B0285.9	0	0	0	0	0	0	1	0	0	1
ckb-4	F22F7.5	0	0	0	0	0	1	1	0	0	2
clec-121	Y25C1A.4	0	0	0	0	0	0	1	0	0	1
clec-67	F56D6.2	1	1	0	0	0	1	1	0	0	4
col-89	F17C8.2	1	0	0	1	0	0	1	0	0	3
copz-1	F59E10.3	0	0	0	0	0	0	1	0	0	1
crld-1	F09E8.2	0	0	0	0	0	0	1	0	0	1
cup-2	F25D7.1	0	0	0	0	0	0	1	0	0	1
cutc-1	ZK353.7	0	0	0	0	0	0	1	0	0	1
der-2	R151.6	0	0	0	0	0	0	1	0	0	1
dhhc-10	K02G10.1	0	0	0	0	0	0	1	0	0	1
dlk-1	F33E2.2	1	0	0	0	0	0	1	0	0	2
dnj-27	Y47H9C.5	1	0	0	0	0	0	1	0	0	2
dnj-28	Y54E10BL.4	0	0	0	1	0	0	1	0	0	2
dnj-7	C55B6.2	0	0	0	0	0	0	1	0	0	1
dsc-4	K02D7.4	1	1	0	1	0	0	1	0	0	4
eas-1	F41C3.4	0	0	0	0	0	0	1	0	0	1
ech-3	F43H9.1	0	0	1	0	0	0	1	0	0	2
erd-2.1	F09B9.3	0	0	0	0	0	0	1	0	0	1
ero-1	Y105E8B.8	0	0	0	0	0	0	1	0	0	1
F07F6.4	F07F6.4	0	0	0	0	0	0	1	0	0	1
F14F9.3	F14F9.3	0	0	0	0	0	0	1	0	0	1
F15B9.8	F15B9.8	1	0	0	0	0	0	1	0	0	2
F18H3.4	F18H3.4	1	0	0	0	0	0	1	0	0	2
F22E5.6	F22E5.6	0	0	0	0	0	0	1	0	0	1
F32D8.7	F32D8.7	1	0	0	0	0	0	1	0	0	2
F46C5.9	F46C5.9	0	0	0	0	0	0	1	0	0	1
F52B11.2	F52B11.2	0	0	0	0	0	0	1	0	0	1
F52D2.6	F52D2.6	0	0	0	0	0	0	1	0	0	1
F54C8.7	F54C8.7	1	0	0	0	0	1	1	0	0	3
F55C5.2	F55C5.2	0	0	0	0	0	0	1	0	0	1
F57B9.3	F57B9.3	1	0	0	0	0	0	1	0	0	2
fbxa-141	D1025.3	0	0	0	0	0	0	1	0	0	1
fbxa-51	T12B5.1	1	1	0	0	1	0	1	0	0	4
fbxa-60	T12B5.10	1	1	0	1	1	0	1	0	0	5
fbxb-53	F36H5.5	0	0	0	0	0	0	1	0	0	1
fipr-24	C37A5.8	0	0	1	0	0	0	1	0	0	2
fis-2	F13B9.8	0	0	0	0	0	0	1	0	0	1
frpr-11	K06C4.8	0	1	0	0	0	0	1	0	0	2
gad-3	B0222.9	0	1	0	0	0	0	1	0	0	2
gale-1	C47B2.6	0	0	0	0	0	1	1	0	0	2
ger-1	R01H2.5	1	0	0	0	0	0	1	0	0	2
gfat-1	F07A11.2	0	0	0	0	0	0	1	0	0	1
ggtb-1	B0280.1	0	0	0	0	0	0	1	0	0	1
gly-5	Y39E4B.12	0	0	0	0	0	0	1	0	0	1
H40L08.1	H40L08.1	1	0	0	0	0	0	1	0	0	2
hsp-3	C15H9.6	0	0	0	0	0	0	1	0	0	1
hsp-4	F43E2.8	0	0	0	0	0	0	1	0	0	1
hut-1	Y111B2A.20	0	0	0	0	0	0	1	0	0	1
ile-1	K07A1.8	0	0	0	0	0	0	1	0	0	1
imp-2	T05E11.5	0	0	0	0	0	0	1	0	0	1
ipla-2	F47A4.5	1	0	0	0	0	0	1	0	0	2
irld-6	F28H7.6	0	0	0	0	0	0	1	0	0	1
K02B12.7	K02B12.7	0	0	0	0	0	0	1	0	0	1
K12H4.2	K12H4.2	0	0	0	0	0	0	1	0	0	1
let-607	F57B10.1	0	0	0	0	0	0	1	0	0	1
lips-11	T13B5.5	0	0	0	0	0	0	1	0	0	1
lonp-1	C34B2.6	0	0	0	0	0	0	1	0	0	1
memb-1	B0272.2	0	0	0	0	0	0	1	0	0	1
memb-2	M03E7.5	0	0	0	0	0	0	1	0	0	1
mpdu-1	F38E1.9	0	0	0	0	0	0	1	0	0	1
nas-38	F57C12.1	1	0	0	1	0	0	1	0	0	3
nlp-28	B0213.3	0	0	1	0	0	0	1	0	0	2
nsf-1	H15N14.2	0	0	0	0	0	0	1	0	0	1
nucb-1	F44A6.1	0	0	0	0	0	0	1	0	0	1
ostb-1	T09A5.11	0	0	0	0	0	0	1	0	0	1
pdcd-2	R07E5.10	0	0	0	0	0	0	1	0	0	1
pdi-1	C14B1.1	0	0	0	0	0	0	1	0	0	1
pdi-2	C07A12.4	1	0	0	0	0	0	1	0	0	2
pdi-6	B0403.4	1	0	0	0	0	0	1	0	0	2
R02D3.8	R02D3.8	0	0	0	0	0	0	1	0	0	1
R07E5.7	R07E5.7	0	0	0	0	0	0	1	0	0	1
R12E2.13	R12E2.13	0	0	0	0	0	0	1	0	0	1
rab-11.2	W04G5.2	0	0	0	0	0	0	1	0	0	1
rer-1	F46C5.8	0	0	0	0	0	0	1	0	0	1
rft-2	Y47D7A.14	0	0	0	0	1	0	1	0	0	2
rpb-7	Y54E10BR.6	0	0	0	0	0	0	1	0	0	1
rrf-2	M01G12.12	0	0	0	0	0	0	1	0	0	1
sca-1	K11D9.2	0	0	0	0	0	0	1	0	0	1
sdz-35	ZC239.12	0	0	0	0	0	0	1	0	0	1
sec-11	Y54E10BR.5	0	0	0	0	0	0	1	0	0	1
sec-12	K02B12.3	0	0	0	0	0	0	1	0	0	1
sec-22	F55A4.1	0	0	0	0	0	0	1	0	0	1
sec-23	Y113G7A.3	0	0	0	0	0	0	1	0	0	1
sec-31	T01G1.3	0	0	0	0	0	0	1	0	0	1
sel-1	F45D3.5	0	0	0	0	0	0	1	0	0	1
sel-11	F55A11.3	0	0	0	0	0	0	1	0	0	1
smf-1	K11G12.4	1	0	0	0	0	0	1	0	0	2
snap-1	D1014.3	0	0	0	0	0	0	1	0	0	1
sox-2	K08A8.2	0	0	0	0	0	0	1	0	0	1
spcs-1	C34B2.10	1	0	0	0	0	0	1	0	0	2
spcs-2	Y37D8A.10	0	0	0	0	0	0	1	0	0	1
spcs-3	K12H4.4	0	0	0	0	0	0	1	0	0	1
sre-23	ZK265.5	0	0	0	0	0	0	1	0	0	1
srp-7	F20D6.4	0	0	0	0	0	0	1	0	0	1
stc-1	F54C9.2	0	0	0	0	0	0	1	0	0	1
T06D8.9	T06D8.9	0	0	0	0	0	0	1	0	0	1
T12D8.5	T12D8.5	1	1	1	0	0	0	1	0	0	4
T13C5.6	T13C5.6	0	0	0	0	0	0	1	0	0	1
T14G8.3	T14G8.3	0	0	0	0	0	0	1	0	0	1
T20D4.7	T20D4.7	1	0	1	0	0	0	1	0	0	3
T24H7.2	T24H7.2	0	0	0	0	0	0	1	0	0	1
T26F2.2	T26F2.2	1	0	0	0	1	0	1	0	0	3
T28C6.7	T28C6.7	0	0	1	0	0	0	1	0	0	2
T28H10.3	T28H10.3	1	1	1	0	1	0	1	0	0	5
tag-335	C42C1.5	1	0	0	0	0	0	1	0	0	2
tag-353	F25D7.2	0	0	0	0	0	0	1	0	0	1
tbb-6	T04H1.9	1	0	1	0	0	0	1	0	0	3
tmed-1	K08E4.6	0	0	0	0	0	0	1	0	0	1
ttc-1	C34B2.5	0	0	0	0	0	0	1	0	0	1
txdc-12.1	Y57A10A.23	1	0	0	0	0	0	1	0	0	2
ubc-13	Y54G2A.31	0	0	0	0	0	0	1	0	0	1
ubxn-4	ZK353.8	0	0	0	0	0	0	1	0	0	1
unc-50	T07A5.2	0	0	0	0	0	0	1	0	0	1
unc-68	K11C4.5	0	0	0	0	0	0	1	0	0	1
Y105E8A.2	Y105E8A.2	0	0	0	0	0	0	1	0	0	1
Y113G7B.14	Y113G7B.14	1	0	0	0	1	0	1	0	0	3
Y37H2A.11	Y37H2A.11	0	0	0	0	0	0	1	0	0	1
Y38F1A.2	Y38F1A.2	1	0	1	0	0	0	1	0	0	3
Y41C4A.11	Y41C4A.11	0	0	0	0	0	0	1	0	0	1
Y41E3.8	Y41E3.8	0	0	0	0	0	0	1	0	0	1
Y47D9A.1	Y47D9A.1	1	0	0	0	0	0	1	0	0	2
Y54G2A.18	Y54G2A.18	0	0	1	0	0	0	1	0	0	2
Y58A7A.5	Y58A7A.5	0	0	0	0	1	0	1	0	0	2
Y76B12C.3	Y76B12C.3	0	0	0	0	0	0	1	0	0	1
ZC168.2	ZC168.2	0	0	0	0	0	0	1	0	0	1
zipt-7.1	T28F3.3	1	0	0	0	0	0	1	0	0	2
ZK1307.8	ZK1307.8	0	0	0	0	0	0	1	0	0	1
aagr-1	D2096.3	1	1	0	1	0	0	0	0	0	3
aakg-4	T01B6.3	1	1	0	0	0	0	0	0	0	2
aat-1	F27C8.1	1	1	1	0	0	0	0	0	0	3
abhd-5.1	C37H5.2	1	1	1	0	1	0	0	0	0	4
abt-1	C24F3.5	0	1	0	0	0	0	0	0	0	1
abt-5	Y53C10A.9	0	1	0	0	0	0	0	0	0	1
abts-2	F52D10.1	0	1	0	1	0	0	0	0	0	2
abts-3	F57F10.1	0	1	0	0	0	1	0	0	0	2
abu-12	F52D1.3	1	1	0	0	0	0	0	0	0	2
acdh-5	C37A2.3	0	1	0	0	0	0	0	0	0	1
acdh-8	K05F1.3	0	1	0	0	0	0	0	0	0	1
ace-2	Y44E3A.2	0	1	0	0	0	0	0	0	0	1
acox-3	F58F9.7	0	1	1	0	0	0	0	0	0	2
acp-3	F14E5.3	0	1	0	0	0	0	0	0	0	1
acp-7	Y73B6BL.25	0	1	0	0	0	0	0	0	0	1
acs-10	AH10.1	1	1	0	1	0	0	0	0	0	3
acs-15	R07C3.4	0	1	0	0	0	0	0	0	0	1
acs-17	C46F4.2	0	1	1	0	0	0	0	0	0	2
acs-18	R09E10.3	0	1	0	0	0	0	0	0	0	1
acs-2	F28F8.2	0	1	1	0	0	0	0	0	0	2
acs-3	T08B1.6	0	1	1	0	0	0	0	0	0	2
acs-6	ZK1127.2	0	1	0	0	0	0	0	0	0	1
acs-7	C01G6.7	1	1	1	0	0	0	0	0	0	3
adt-2	F08C6.1	0	1	0	0	0	0	0	0	0	1
adt-3	T19D2.1	0	1	1	1	0	0	0	0	0	3
AH6.3	AH6.3	0	1	0	0	0	0	0	0	0	1
ahcy-1	K02F2.2	0	1	0	0	0	0	0	0	0	1
ahr-1	C41G7.5	0	1	0	0	0	0	0	0	0	1
ahsa-1	C01G10.8	0	1	0	0	0	0	0	0	0	1
akt-2	F28H6.1	0	1	0	0	0	0	0	0	0	1
aldo-2	F01F1.12	0	1	0	0	0	0	0	0	0	1
alg-3	T22B3.2	0	1	0	0	0	0	0	0	0	1
alg-4	ZK757.3	0	1	0	0	0	0	0	0	0	1
alh-5	T08B1.3	1	1	1	0	0	0	0	0	0	3
alh-9	F01F1.6	0	1	1	0	0	0	0	0	0	2
alr-1	R08B4.2	0	1	0	1	0	0	0	0	0	2
aman-3	F48C1.1	1	1	0	1	0	0	0	0	0	3
ant-1.3	K01H12.2	0	1	0	0	0	0	0	0	0	1
ant-1.4	T01B11.4	0	1	0	0	0	0	0	0	0	1
aqp-1	F32A5.5	0	1	0	0	0	0	0	0	0	1
aqp-2	C01G6.1	1	1	0	0	0	0	0	0	0	2
arrd-4	ZK938.2	0	1	0	0	0	0	0	0	0	1
asah-1	K11D2.2	0	1	1	0	0	0	0	0	0	2
asah-2	F27E5.1	1	1	0	0	0	0	0	0	0	2
asm-2	ZK455.4	0	1	1	1	0	0	0	0	0	3
asm-3	W03G1.7	0	1	0	0	0	0	0	0	0	1
asns-2	M02D8.4	0	1	0	0	0	0	0	0	0	1
asp-11	F21F8.2	0	1	0	0	0	0	0	0	0	1
asp-12	F21F8.4	0	1	0	0	0	0	0	0	0	1
asp-14	K10C2.3	0	1	0	1	0	0	0	0	0	2
asp-6	F21F8.7	0	1	0	0	0	0	0	0	0	1
asp-8	F59D6.3	1	1	0	0	1	0	0	0	0	3
B0025.5	B0025.5	0	1	0	0	0	0	0	0	0	1
B0035.13	B0035.13	0	1	0	0	0	0	0	0	0	1
B0205.10	B0205.10	0	1	0	0	0	0	0	0	0	1
B0207.9	B0207.9	0	1	0	0	0	0	0	0	0	1
B0218.7	B0218.7	0	1	0	0	0	0	0	0	0	1
B0244.9	B0244.9	0	1	0	0	0	0	0	0	0	1
B0252.5	B0252.5	0	1	0	0	0	0	0	0	0	1
B0252.8	B0252.8	1	1	0	0	0	0	0	0	0	2
B0261.6	B0261.6	0	1	0	0	0	0	0	0	0	1
B0272.4	B0272.4	0	1	0	0	0	0	0	0	0	1
B0273.1	B0273.1	0	1	0	0	0	0	0	0	0	1
B0280.11	B0280.11	0	1	0	0	0	0	0	0	0	1
B0303.11	B0303.11	0	1	0	0	0	0	0	0	0	1
B0379.7	B0379.7	0	1	0	0	0	0	0	0	0	1
B0403.6	B0403.6	0	1	0	0	0	0	0	0	0	1
B0454.6	B0454.6	0	1	0	0	0	0	0	0	0	1
B0507.3	B0507.3	0	1	0	0	0	0	0	0	0	1
basl-1	C05D2.3	0	1	0	0	0	0	0	0	0	1
bath-47	T07H3.1	1	1	0	0	0	0	0	0	0	2
bcl-11	F13H6.1	0	1	0	1	0	0	0	0	0	2
BE10.1	BE10.1	0	1	0	0	0	0	0	0	0	1
best-1	B0564.3	1	1	0	0	0	1	0	0	0	3
best-17	T19C3.1	0	1	0	0	0	0	0	0	0	1
best-24	ZK688.2	0	1	1	0	0	0	0	0	0	2
best-5	C07A9.8	1	1	1	1	0	0	0	0	0	4
bli-6	Y73B6BL.34	1	1	1	0	0	0	0	0	0	3
btb-12	ZC204.3	0	1	0	0	0	0	0	0	0	1
btb-16	F39E9.2	1	1	1	0	0	0	0	0	0	3
btb-17	F39E9.11	0	1	1	0	0	0	0	0	0	2
btb-8	F45C12.6	0	1	0	0	0	0	0	0	0	1
btb-9	F45C12.4	0	1	0	0	0	0	0	0	0	1
C02D5.2	C02D5.2	0	1	0	0	0	0	0	0	0	1
C02F5.14	C02F5.14	1	1	0	0	0	0	0	0	0	2
C02F5.5	C02F5.5	0	1	0	0	0	0	0	0	0	1
C03C11.1	C03C11.1	0	1	0	0	0	0	0	0	0	1
C04E6.5	C04E6.5	0	1	0	0	0	0	0	0	0	1
C04F12.12	C04F12.12	0	1	0	0	0	0	0	0	0	1
C04F12.7	C04F12.7	0	1	0	0	0	0	0	0	0	1
C04G2.5	C04G2.5	0	1	0	0	0	0	0	0	0	1
C04G2.9	C04G2.9	0	1	0	0	0	0	0	0	0	1
C05B5.2	C05B5.2	0	1	0	1	0	0	0	0	0	2
C05C12.1	C05C12.1	0	1	0	0	0	0	0	0	0	1
C05C12.5	C05C12.5	0	1	0	0	0	0	0	0	0	1
C05D10.4	C05D10.4	1	1	0	1	0	1	0	0	0	4
C05D9.3	C05D9.3	1	1	0	1	0	0	0	0	0	3
C05D9.9	C05D9.9	0	1	0	0	0	0	0	0	0	1
C06A1.3	C06A1.3	0	1	0	0	0	0	0	0	0	1
C06A8.6	C06A8.6	0	1	0	0	0	0	0	0	0	1
C06B3.6	C06B3.6	0	1	1	0	0	1	0	0	0	3
C06B3.7	C06B3.7	0	1	0	0	0	0	0	0	0	1
C06B8.2	C06B8.2	1	1	0	0	0	0	0	0	0	2
C06C6.7	C06C6.7	0	1	0	0	0	0	0	0	0	1
C07A4.2	C07A4.2	1	1	1	1	0	0	0	0	0	4
C07B5.4	C07B5.4	1	1	0	0	0	0	0	0	0	2
C07E3.3	C07E3.3	1	1	1	0	0	0	0	0	0	3
C07G1.6	C07G1.6	1	1	0	0	0	0	0	0	0	2
C08F1.10	C08F1.10	0	1	0	0	0	0	0	0	0	1
C08F1.11	C08F1.11	0	1	0	0	0	0	0	0	0	1
C08F11.10	C08F11.10	0	1	0	0	0	0	0	0	0	1
C08F11.13	C08F11.13	1	1	0	0	1	1	0	0	0	4
C08F8.6	C08F8.6	0	1	0	0	0	0	0	0	0	1
C09B9.2	C09B9.2	0	1	0	0	0	0	0	0	0	1
C09B9.4	C09B9.4	0	1	0	0	0	0	0	0	0	1
C09D4.3	C09D4.3	0	1	0	0	0	0	0	0	0	1
C09F9.1	C09F9.1	0	1	0	1	0	0	0	0	0	2
C09F9.2	C09F9.2	1	1	0	0	0	0	0	0	0	2
C10A4.10	C10A4.10	0	1	0	0	0	0	0	0	0	1
C10G11.8	C10G11.8	0	1	0	0	0	0	0	0	0	1
C10H11.7	C10H11.7	0	1	0	0	0	0	0	0	0	1
C12D5.9	C12D5.9	0	1	0	0	0	0	0	0	0	1
C13E3.1	C13E3.1	0	1	0	0	0	0	0	0	0	1
C14A4.13	C14A4.13	1	1	0	0	0	0	0	0	0	2
C14A6.13	C14A6.13	0	1	0	0	0	0	0	0	0	1
C14A6.6	C14A6.6	0	1	0	0	0	0	0	0	0	1
C14C10.1	C14C10.1	0	1	0	0	0	0	0	0	0	1
C14C11.1	C14C11.1	0	1	0	0	0	0	0	0	0	1
C14C6.2	C14C6.2	1	1	0	0	0	0	0	0	0	2
C14C6.5	C14C6.5	0	1	0	0	0	0	0	0	0	1
C15C6.2	C15C6.2	0	1	0	0	0	0	0	0	0	1
C15F1.1	C15F1.1	0	1	0	1	0	0	0	0	0	2
C15H11.1	C15H11.1	0	1	0	0	0	0	0	0	0	1
C15H7.3	C15H7.3	0	1	0	0	0	0	0	0	0	1
C16A11.7	C16A11.7	0	1	0	0	0	0	0	0	0	1
C16B8.3	C16B8.3	0	1	0	0	0	0	0	0	0	1
C16C8.18	C16C8.18	0	1	0	0	0	0	0	0	0	1
C16E9.1	C16E9.1	0	1	1	0	0	0	0	0	0	2
C17E4.2	C17E4.2	0	1	0	1	0	0	0	0	0	2
C17F3.1	C17F3.1	0	1	0	0	0	0	0	0	0	1
C17G10.3	C17G10.3	0	1	0	0	0	0	0	0	0	1
C17H12.12	C17H12.12	0	1	0	0	0	0	0	0	0	1
C17H12.3	C17H12.3	0	1	0	0	0	0	0	0	0	1
C17H12.5	C17H12.5	0	1	0	0	0	0	0	0	0	1
C17H12.8	C17H12.8	1	1	0	0	0	0	0	0	0	2
C18A11.1	C18A11.1	1	1	1	0	1	0	0	0	0	4
C18D4.8	C18D4.8	1	1	0	0	0	0	0	0	0	2
C18E9.9	C18E9.9	0	1	1	0	0	0	0	0	0	2
C18G1.9	C18G1.9	0	1	0	0	0	0	0	0	0	1
C18H2.5	C18H2.5	0	1	0	0	0	0	0	0	0	1
C18H7.4	C18H7.4	0	1	0	0	0	0	0	0	0	1
C23G10.11	C23G10.11	0	1	0	0	0	1	0	0	0	2
C23H5.15	C23H5.15	0	1	0	0	0	0	0	0	0	1
C24A11.1	C24A11.1	0	1	0	0	0	0	0	0	0	1
C24D10.2	C24D10.2	0	1	0	0	0	0	0	0	0	1
C25A8.2	C25A8.2	0	1	0	0	0	0	0	0	0	1
C25A8.5	C25A8.5	0	1	0	0	0	0	0	0	0	1
C25D7.1	C25D7.1	0	1	0	0	0	0	0	0	0	1
C25F9.11	C25F9.11	0	1	0	0	0	0	0	0	0	1
C25F9.14	C25F9.14	1	1	0	0	0	0	0	0	0	2
C25F9.5	C25F9.5	1	1	1	0	0	0	0	0	0	3
C25H3.10	C25H3.10	0	1	0	0	0	0	0	0	0	1
C26B2.2	C26B2.2	0	1	0	0	0	0	0	0	0	1
C26D10.4	C26D10.4	0	1	0	0	0	0	0	0	0	1
C26E1.2	C26E1.2	0	1	0	0	0	0	0	0	0	1
C26G2.2	C26G2.2	0	1	0	0	0	0	0	0	0	1
C27B7.6	C27B7.6	0	1	0	0	0	0	0	0	0	1
C27D6.11	C27D6.11	0	1	0	0	0	0	0	0	0	1
C27D6.3	C27D6.3	0	1	0	0	0	0	0	0	0	1
C27D8.1	C27D8.1	0	1	0	0	0	0	0	0	0	1
C27D8.2	C27D8.2	0	1	0	0	0	0	0	0	0	1
C28A5.6	C28A5.6	0	1	1	0	0	0	0	0	0	2
C28C12.11	C28C12.11	0	1	0	0	0	0	0	0	0	1
C28D4.5	C28D4.5	0	1	0	0	0	0	0	0	0	1
C28D4.7	C28D4.7	0	1	0	0	0	0	0	0	0	1
C28G1.6	C28G1.6	1	1	0	0	0	0	0	0	0	2
C29F5.1	C29F5.1	1	1	0	0	0	0	0	0	0	2
C29F7.2	C29F7.2	0	1	0	0	0	0	0	0	0	1
C30G4.4	C30G4.4	0	1	0	0	0	0	0	0	0	1
C30G7.2	C30G7.2	0	1	0	0	0	0	0	0	0	1
C30G7.3	C30G7.3	0	1	0	0	0	0	0	0	0	1
C30G7.4	C30G7.4	0	1	0	0	0	0	0	0	0	1
C31H1.5	C31H1.5	0	1	0	0	0	0	0	0	0	1
C32D5.4	C32D5.4	0	1	0	0	0	0	0	0	0	1
C32D5.6	C32D5.6	0	1	0	0	0	0	0	0	0	1
C32E12.1	C32E12.1	0	1	0	1	0	0	0	0	0	2
C32E8.4	C32E8.4	0	1	0	0	0	0	0	0	0	1
C32F10.4	C32F10.4	1	1	0	0	1	0	0	0	0	3
C32H11.4	C32H11.4	0	1	0	1	0	0	0	0	0	2
C33A12.4	C33A12.4	0	1	0	0	0	0	0	0	0	1
C33C12.7	C33C12.7	0	1	0	0	0	0	0	0	0	1
C33F10.1	C33F10.1	0	1	0	0	0	0	0	0	0	1
C33F10.11	C33F10.11	0	1	0	0	0	0	0	0	0	1
C33F10.12	C33F10.12	0	1	0	0	0	0	0	0	0	1
C33G3.4	C33G3.4	0	1	0	1	0	0	0	0	0	2
C33G8.4	C33G8.4	0	1	0	0	0	0	0	0	0	1
C33H5.13	C33H5.13	0	1	0	0	0	1	0	0	0	2
C34B2.3	C34B2.3	0	1	0	0	0	0	0	0	0	1
C34C12.7	C34C12.7	0	1	0	0	0	0	0	0	0	1
C34D4.2	C34D4.2	0	1	0	0	0	0	0	0	0	1
C34D4.3	C34D4.3	0	1	0	0	0	0	0	0	0	1
C34E7.4	C34E7.4	1	1	0	1	0	0	0	0	0	3
C34F11.1	C34F11.1	0	1	0	0	0	0	0	0	0	1
C34F11.2	C34F11.2	0	1	0	0	0	0	0	0	0	1
C34F11.5	C34F11.5	0	1	0	0	0	0	0	0	0	1
C34G6.3	C34G6.3	0	1	0	0	0	0	0	0	0	1
C34H4.1	C34H4.1	0	1	0	0	0	0	0	0	0	1
C34H4.2	C34H4.2	1	1	0	0	1	0	0	0	0	3
C35C5.8	C35C5.8	0	1	0	0	0	0	0	0	0	1
C35C5.9	C35C5.9	0	1	1	0	0	0	0	0	0	2
C35E7.10	C35E7.10	0	1	0	0	0	0	0	0	0	1
C35E7.3	C35E7.3	0	1	0	1	0	0	0	0	0	2
C35E7.9	C35E7.9	0	1	0	0	0	0	0	0	0	1
C36B1.6	C36B1.6	0	1	0	0	0	0	0	0	0	1
C36B7.5	C36B7.5	1	1	0	0	0	0	0	0	0	2
C36F7.5	C36F7.5	0	1	1	0	0	0	0	0	0	2
C36H8.1	C36H8.1	0	1	0	0	0	0	0	0	0	1
C38C10.3	C38C10.3	0	1	0	0	0	0	0	0	0	1
C38C3.3	C38C3.3	0	1	0	0	0	0	0	0	0	1
C39B5.14	C39B5.14	0	1	0	0	0	0	0	0	0	1
C39B5.5	C39B5.5	0	1	0	0	0	0	0	0	0	1
C39H7.1	C39H7.1	0	1	0	0	0	0	0	0	0	1
C40H1.2	C40H1.2	0	1	1	0	0	0	0	0	0	2
C40H1.7	C40H1.7	0	1	0	0	0	0	0	0	0	1
C43G2.3	C43G2.3	0	1	0	0	0	0	0	0	0	1
C44C1.6	C44C1.6	0	1	0	0	0	0	0	0	0	1
C45B11.8	C45B11.8	0	1	0	0	0	0	0	0	0	1
C45B2.1	C45B2.1	0	1	0	0	0	1	0	0	0	2
C45B2.2	C45B2.2	1	1	0	0	0	0	0	0	0	2
C45E1.4	C45E1.4	0	1	0	0	0	0	0	0	0	1
C45G9.6	C45G9.6	0	1	0	0	0	0	0	0	0	1
C45G9.9	C45G9.9	0	1	0	0	0	0	0	0	0	1
C46A5.1	C46A5.1	1	1	0	0	1	0	0	0	0	3
C46E10.1	C46E10.1	0	1	0	0	0	0	0	0	0	1
C47A4.3	C47A4.3	0	1	0	0	0	0	0	0	0	1
C47E12.10	C47E12.10	0	1	0	0	0	0	0	0	0	1
C47E12.11	C47E12.11	0	1	0	0	0	0	0	0	0	1
C47E12.9	C47E12.9	0	1	0	0	0	0	0	0	0	1
C48B6.4	C48B6.4	0	1	0	0	0	0	0	0	0	1
C48D1.1	C48D1.1	0	1	0	0	0	0	0	0	0	1
C49A9.3	C49A9.3	0	1	0	0	0	0	0	0	0	1
C49F5.11	C49F5.11	1	1	0	0	0	0	0	0	0	2
C49F5.7	C49F5.7	0	1	1	0	0	0	0	0	0	2
C49F8.3	C49F8.3	1	1	0	1	0	0	0	0	0	3
C50B6.7	C50B6.7	0	1	0	0	0	0	0	0	0	1
C50C3.2	C50C3.2	0	1	0	0	0	0	0	0	0	1
C50E10.1	C50E10.1	0	1	0	0	0	0	0	0	0	1
C50F2.4	C50F2.4	0	1	0	0	0	0	0	0	0	1
C50F4.1	C50F4.1	0	1	0	0	1	1	0	0	0	3
C50F4.10	C50F4.10	0	1	0	0	0	0	0	0	0	1
C50F4.8	C50F4.8	0	1	1	0	0	0	0	0	0	2
C50F7.3	C50F7.3	0	1	0	0	0	0	0	0	0	1
C50F7.5	C50F7.5	0	1	1	1	0	0	0	0	0	3
C52E2.4	C52E2.4	1	1	0	0	0	0	0	0	0	2
C52E2.5	C52E2.5	0	1	0	0	0	1	0	0	0	2
C52E4.7	C52E4.7	0	1	0	0	0	0	0	0	0	1
C52G5.2	C52G5.2	1	1	0	0	0	0	0	0	0	2
C53D6.10	C53D6.10	0	1	0	0	0	0	0	0	0	1
C54D10.13	C54D10.13	0	1	1	0	0	0	0	0	0	2
C54D10.3	C54D10.3	0	1	0	0	0	0	0	0	0	1
C54D10.4	C54D10.4	0	1	0	0	0	0	0	0	0	1
C54G4.2	C54G4.2	0	1	0	0	0	0	0	0	0	1
C54G4.3	C54G4.3	0	1	0	0	0	0	0	0	0	1
C55A6.3	C55A6.3	0	1	1	0	0	0	0	0	0	2
C55C3.1	C55C3.1	1	1	0	0	0	0	0	0	0	2
C55C3.4	C55C3.4	0	1	0	0	0	0	0	0	0	1
C56E10.3	C56E10.3	0	1	0	0	0	0	0	0	0	1
cal-2	C18E9.1	0	1	0	0	0	0	0	0	0	1
cat-4	F32G8.6	0	1	0	0	0	0	0	0	0	1
catp-4	C01G12.8	0	1	0	0	0	0	0	0	0	1
cbp-2	K03H1.10	1	1	0	0	0	0	0	0	0	2
cca-1	C54D2.5	0	1	0	0	0	0	0	0	0	1
ccch-1	F38B7.1	0	1	0	1	0	0	0	0	0	2
cct-1	T05C12.7	0	1	0	0	0	0	0	0	0	1
cct-2	T21B10.7	0	1	0	0	0	0	0	0	0	1
cct-3	F54A3.3	0	1	0	0	0	0	0	0	0	1
cct-4	K01C8.10	0	1	0	0	0	0	0	0	0	1
cct-5	C07G2.3	0	1	0	0	0	0	0	0	0	1
cct-6	F01F1.8	0	1	0	0	0	0	0	0	0	1
cct-7	T10B5.5	0	1	0	0	0	0	0	0	0	1
cdd-1	C47D2.2	0	1	0	0	0	0	0	0	0	1
cdf-2	T18D3.3	1	1	0	1	0	0	0	0	0	3
cdr-2	C54D10.1	1	1	1	0	1	0	0	0	0	4
cec-8	Y55B1BR.3	0	1	0	1	0	0	0	0	0	2
ced-11	ZK512.3	0	1	0	0	0	0	0	0	0	1
ceeh-2	K07C5.5	0	1	0	0	0	0	0	0	0	1
ceh-13	R13A5.5	0	1	0	0	0	0	0	0	0	1
ceh-36	C37E2.4	0	1	0	0	0	0	0	0	0	1
ceh-79	C26E1.3	0	1	0	0	0	0	0	0	0	1
cest-1.2	T02B5.3	0	1	0	1	0	0	0	0	0	2
cest-26	F15A8.6	1	1	1	0	1	0	0	0	0	4
cest-27	F56C11.6	1	1	0	0	0	0	0	0	0	2
cest-29	F07C4.12	0	1	0	0	0	0	0	0	0	1
cest-3	E01G6.3	0	1	0	1	0	0	0	0	0	2
cex-2	T09A5.1	0	1	0	0	0	0	0	0	0	1
cgt-1	T06C12.10	1	1	0	1	0	0	0	0	0	3
chil-22	R09D1.10	0	1	0	0	0	0	0	0	0	1
cima-1	F45E4.11	0	1	0	0	0	0	0	0	0	1
cki-1	T05A6.1	1	1	0	0	0	0	0	0	0	2
clc-3	ZK563.4	0	1	0	0	0	0	0	0	0	1
clec-123	Y25C1A.1	0	1	0	0	0	0	0	0	0	1
clec-151	F10F2.7	0	1	0	0	0	0	0	0	0	1
clec-153	F10F2.8	0	1	0	0	0	0	0	0	0	1
clec-160	F09G8.8	1	1	0	0	0	0	0	0	0	2
clec-172	K03H6.7	0	1	0	0	0	0	0	0	0	1
clec-175	R08C7.6	0	1	0	0	0	0	0	0	0	1
clec-196	F26D10.12	0	1	0	0	0	0	0	0	0	1
clec-227	F08H9.5	0	1	1	0	0	0	0	0	0	2
clec-245	C31G12.2	0	1	0	0	0	0	0	0	1	1
clec-26	T20B3.12	0	1	0	0	0	0	0	0	0	1
clec-266	C25B8.4	0	1	0	0	0	0	0	0	0	1
clec-47	T09F5.9	0	1	0	0	1	0	0	0	0	2
clec-48	C14A6.1	0	1	0	0	0	0	0	0	0	1
clec-52	B0218.8	0	1	1	0	0	0	0	0	0	2
clec-7	F10G2.3	0	1	0	0	0	0	0	0	0	1
clec-70	Y46C8AL.3	0	1	0	0	0	0	0	0	0	1
clec-73	Y46C8AL.1	0	1	0	0	0	0	0	0	0	1
clec-75	Y46C8AL.9	0	1	0	0	0	0	0	0	0	1
clec-76	Y46C8AR.1	0	1	1	0	0	0	0	0	0	2
clec-79	F47C12.4	0	1	0	0	0	0	0	0	0	1
clec-80	Y54G2A.39	0	1	0	0	0	0	0	0	0	1
clec-82	Y54G2A.8	1	1	0	0	0	0	0	0	0	2
clec-83	Y54G2A.14	1	1	0	0	0	0	0	0	0	2
clec-84	Y54G2A.33	1	1	1	1	0	0	0	0	0	4
clh-2	B0491.8	0	1	0	0	0	0	0	0	0	1
clik-2	C53C9.2	0	1	0	0	0	0	0	0	0	1
clik-3	K03E5.2	1	1	0	0	0	0	0	0	0	2
clp-6	Y77E11A.10	0	1	0	0	0	0	0	0	0	1
clp-8	F44F1.3	0	1	0	0	0	0	0	0	0	1
cnc-10	VK10D6R.1	1	1	1	0	0	0	0	0	0	3
coel-1	C52B9.3	0	1	0	0	0	0	0	0	0	1
col-110	F19C7.7	0	1	0	1	0	0	0	0	0	2
col-118	T11B7.3	0	1	0	1	0	0	0	0	0	2
col-12	F15H10.1	1	1	0	1	0	0	0	0	0	3
col-124	C24F3.6	0	1	1	0	0	0	0	0	0	2
col-125	C29F4.1	1	1	1	1	0	0	0	0	0	4
col-129	M18.1	0	1	1	0	0	0	0	0	0	2
col-13	F15H10.2	1	1	0	1	0	0	0	0	0	3
col-133	F52B11.4	1	1	0	1	0	0	0	0	0	3
col-139	F41F3.4	0	1	1	0	0	0	0	0	0	2
col-141	T15B7.5	0	1	1	1	0	0	0	0	0	3
col-142	T15B7.4	0	1	1	0	0	0	0	0	0	2
col-146	T06E4.6	1	1	1	1	0	0	0	0	0	4
col-147	T06E4.4	0	1	0	0	0	0	0	0	0	1
col-149	B0024.1	0	1	0	0	0	0	0	0	0	1
col-150	B0024.2	1	1	0	1	0	0	0	0	0	3
col-153	F17C11.3	0	1	1	0	0	0	0	0	0	2
col-159	F57B1.3	0	1	1	0	0	0	0	0	0	2
col-175	C35B8.1	1	1	0	1	0	0	0	0	0	3
col-34	F36A4.10	1	1	0	0	0	0	0	0	0	2
col-39	C09G5.4	0	1	0	0	0	0	0	0	0	1
col-77	M195.1	1	1	0	0	0	0	0	0	0	2
col-81	F38A3.1	0	1	0	1	0	0	0	0	0	2
col-92	W05B2.6	1	1	1	1	0	0	0	0	0	4
col-94	W05B2.1	1	1	0	0	0	0	0	0	0	2
col-99	F29C4.8	0	1	0	0	0	0	0	0	0	1
comp-1	F37E3.3	0	1	0	0	0	0	0	0	0	1
comt-4	Y40B10A.6	1	1	1	1	0	1	0	0	0	5
cor-1	R01H10.3	1	1	0	0	0	0	0	0	0	2
cpb-2	C30B5.3	0	1	0	0	0	0	0	0	0	1
cpg-24	Y41D4B.26	0	1	0	0	0	0	0	0	0	1
cpg-7	K09E4.6	1	1	1	0	0	0	0	0	0	3
cpr-1	C52E4.1	0	1	0	0	0	0	0	0	0	1
cpr-4	F44C4.3	0	1	0	0	0	0	0	0	0	1
cpt-3	Y48G9A.10	0	1	1	1	0	0	0	0	0	3
cpt-4	K11D12.4	0	1	0	0	0	0	0	0	0	1
crb-3	C35B8.4	1	1	0	0	0	0	0	0	0	2
crm-1	B0024.14	0	1	0	0	0	0	0	0	0	1
crn-6	K04H4.6	0	1	0	0	0	0	0	0	0	1
ctg-2	T13H5.2	0	1	0	0	0	0	0	0	0	1
cup-16	C34C6.7	0	1	0	0	1	1	0	0	0	3
cut-2	F53F1.5	0	1	0	1	0	0	0	0	0	2
cutl-24	Y38C1AA.5	1	1	0	0	0	0	0	0	0	2
cyc-2.2	ZC116.2	0	1	0	0	0	0	0	0	0	1
cylc-1	Y59E9AL.6	0	1	0	0	0	0	0	0	0	1
cylc-2	C41G7.6	0	1	0	0	0	0	0	0	0	1
cyn-2	ZK520.5	0	1	0	0	0	0	0	0	0	1
cyn-7	Y75B12B.2	0	1	1	0	0	0	0	0	0	2
cyp-13B1	F02C12.5	1	1	0	0	0	0	0	0	0	2
cyp-14A2	K09A11.3	1	1	0	0	0	0	0	0	0	2
cyp-14A3	K09A11.4	0	1	1	0	0	0	0	0	0	2
cyp-32B1	Y5H2B.5	1	1	0	0	0	0	0	0	0	2
cyp-33C4	F44C8.1	1	1	0	0	0	0	0	0	0	2
cyp-33C5	F41B5.3	1	1	0	0	0	0	0	0	0	2
cyp-33C7	F41B5.2	1	1	0	0	0	0	0	0	0	2
cyp-33E1	C49C8.4	0	1	1	0	1	0	0	0	0	3
cyp-34A10	B0213.16	0	1	1	0	0	0	0	0	0	2
cyp-34A2	T10H4.11	0	1	0	1	0	0	0	0	0	2
cyp-34A9	B0213.15	0	1	0	0	0	0	0	0	0	1
cyp-35A4	C49G7.8	0	1	0	0	0	1	0	0	0	2
cyp-37A1	F01D5.9	1	1	0	0	0	0	0	0	0	2
cyp-37B1	F28G4.1	1	1	0	0	0	0	0	0	0	2
cyp-42A1	Y80D3A.5	1	1	0	0	0	0	0	0	0	2
D1022.9	D1022.9	0	1	0	0	0	0	0	0	0	1
D1081.5	D1081.5	0	1	0	0	0	0	0	0	0	1
D1086.17	D1086.17	0	1	0	0	0	0	0	0	0	1
D1086.8	D1086.8	1	1	1	0	0	0	0	0	0	3
D2021.4	D2021.4	0	1	0	0	0	0	0	0	0	1
D2023.1	D2023.1	0	1	0	0	0	0	0	0	0	1
D2045.8	D2045.8	0	1	0	1	0	0	0	0	0	2
daam-1	F56E10.2	1	1	0	0	0	0	0	0	0	2
daf-14	F01G10.8	0	1	0	0	0	0	0	0	0	1
daf-41	ZC395.10	0	1	0	0	0	0	0	0	0	1
dct-9	W03F11.3	0	1	0	0	0	0	0	0	0	1
ddo-1	C47A10.5	0	1	0	0	0	0	0	0	0	1
ddo-2	F18E3.7	0	1	0	0	0	0	0	0	0	1
ddx-17	F58E10.3	0	1	0	0	0	0	0	0	0	1
decr-1.1	F43C11.3	0	1	1	0	0	0	0	0	0	2
decr-1.2	W01C9.4	0	1	0	0	0	0	0	0	0	1
decr-1.3	T05C12.3	0	1	0	0	0	0	0	0	0	1
deg-3	K03B8.9	1	1	1	0	0	0	0	0	0	3
DH11.5	DH11.5	0	1	0	0	0	0	0	0	0	1
dhp-1	R06C7.3	0	1	0	0	0	0	0	0	0	1
dhrs-4	F54F3.4	0	1	0	0	0	0	0	0	0	1
dhs-18	C45B11.3	0	1	1	0	0	0	0	0	0	2
dhs-20	F35B12.2	0	1	1	0	0	0	0	0	0	2
dhs-23	R08H2.1	0	1	0	0	0	0	0	0	0	1
dhs-4	T05F1.10	1	1	0	0	0	0	0	0	0	2
dlhd-1	T23F4.3	1	1	1	0	0	0	0	0	0	3
dnj-12	F39B2.10	0	1	0	0	0	0	0	0	0	1
dnj-13	F54D5.8	0	1	0	0	0	0	0	0	0	1
dnj-19	T05C3.5	0	1	0	0	0	0	0	0	0	1
dod-17	K10D11.1	0	1	0	1	0	0	0	0	0	2
dod-24	C32H11.12	0	1	0	1	0	0	0	0	0	2
dod-3	C24B9.9	0	1	1	0	0	0	0	0	1	2
dod-6	T20G5.7	0	1	1	0	0	0	0	0	0	2
dpf-6	F44B9.1	1	1	0	0	0	0	0	0	1	2
dpy-5	F27C1.8	1	1	0	0	0	0	0	0	0	2
dve-1	ZK1193.5	0	1	0	1	0	0	0	0	0	2
E01G6.2	E01G6.2	1	1	1	0	0	0	0	0	0	3
E02C12.8	E02C12.8	0	1	0	0	1	0	0	0	0	2
E02H4.7	E02H4.7	0	1	0	0	0	0	0	0	0	1
E02H9.4	E02H9.4	0	1	0	0	0	0	0	0	0	1
E03H12.5	E03H12.5	0	1	0	0	0	0	0	0	0	1
E03H12.7	E03H12.7	0	1	0	0	0	0	0	0	0	1
E03H4.8	E03H4.8	0	1	0	1	0	0	0	0	0	2
ech-9	F01G10.3	0	1	1	0	1	1	0	0	0	4
EGAP9.3	EGAP9.3	0	1	0	0	0	0	0	0	0	1
egl-15	F58A3.2	0	1	0	0	0	0	0	0	0	1
egl-20	W08D2.1	0	1	0	0	0	0	0	0	0	1
egl-21	F01D4.4	1	1	0	0	0	0	0	0	0	2
egl-23	Y37A1B.11	0	1	0	0	0	0	0	0	0	1
egl-3	C51E3.7	1	1	0	0	0	0	0	0	0	2
endu-2	M60.2	0	1	0	0	0	0	0	0	0	1
ensh-1	D1009.3	1	1	0	0	0	0	0	0	0	2
ent-3	K02E11.1	0	1	0	0	0	0	0	0	0	1
F01D5.1	F01D5.1	1	1	1	0	0	0	0	0	0	3
F01D5.8	F01D5.8	0	1	0	0	0	0	0	0	0	1
F01G10.5	F01G10.5	0	1	0	0	0	0	0	0	0	1
F02E9.3	F02E9.3	0	1	0	0	0	0	0	0	0	1
F07A5.2	F07A5.2	0	1	0	0	0	0	0	0	0	1
F07C3.2	F07C3.2	0	1	0	0	0	0	0	0	0	1
F07C3.3	F07C3.3	1	1	0	0	0	0	0	0	0	2
F07G6.10	F07G6.10	0	1	0	0	0	0	0	0	0	1
F08A7.1	F08A7.1	0	1	0	0	0	0	0	0	0	1
F08B12.4	F08B12.4	0	1	0	0	0	0	0	0	0	1
F08B4.8	F08B4.8	0	1	0	0	0	0	0	0	0	1
F08D12.2	F08D12.2	0	1	0	0	0	0	0	0	0	1
F08D12.3	F08D12.3	0	1	0	0	0	0	0	0	0	1
F08H9.2	F08H9.2	0	1	0	0	0	0	0	0	0	1
F09A5.2	F09A5.2	1	1	0	0	0	0	0	0	0	2
F09C12.8	F09C12.8	0	1	0	0	0	0	0	0	0	1
F09C8.1	F09C8.1	0	1	0	0	0	0	0	0	0	1
F09E5.12	F09E5.12	0	1	0	0	0	0	0	0	0	1
F09F7.6	F09F7.6	0	1	1	0	0	0	0	0	0	2
F10C1.3	F10C1.3	0	1	0	0	0	0	0	0	0	1
F10C2.3	F10C2.3	0	1	0	0	0	0	0	0	0	1
F10D11.6	F10D11.6	1	1	0	1	0	0	0	0	0	3
F10D7.3	F10D7.3	1	1	0	0	0	0	0	0	0	2
F10E7.9	F10E7.9	0	1	1	0	0	0	0	0	0	2
F10E9.12	F10E9.12	0	1	0	0	1	0	0	0	0	2
F11C7.6	F11C7.6	0	1	0	0	0	1	0	0	0	2
F11D5.5	F11D5.5	0	1	0	0	0	0	0	0	0	1
F11D5.7	F11D5.7	0	1	0	0	0	0	0	0	0	1
F11E6.3	F11E6.3	0	1	1	0	0	0	0	0	0	2
F13A7.1	F13A7.1	0	1	0	0	0	0	0	0	0	1
F13B6.3	F13B6.3	0	1	0	1	0	0	0	0	0	2
F13D11.4	F13D11.4	1	1	1	0	0	0	0	0	0	3
F13E9.5	F13E9.5	0	1	0	0	0	0	0	0	0	1
F13H8.1	F13H8.1	1	1	0	0	0	0	0	0	0	2
F13H8.11	F13H8.11	1	1	1	0	0	0	0	0	0	3
F14B6.3	F14B6.3	0	1	0	0	0	0	0	0	0	1
F14D2.19	F14D2.19	0	1	0	0	0	0	0	0	0	1
F14H3.12	F14H3.12	0	1	0	0	0	1	0	0	0	2
F15E6.3	F15E6.3	0	1	1	0	0	0	0	0	0	2
F15H10.7	F15H10.7	0	1	0	0	0	0	0	0	0	1
F16C3.2	F16C3.2	0	1	0	0	0	0	0	0	0	1
F16G10.15	F16G10.15	0	1	1	0	0	0	0	0	0	2
F17A9.5	F17A9.5	0	1	1	0	0	0	0	0	0	2
F17B5.1	F17B5.1	1	1	0	0	0	0	0	0	0	2
F17C11.2	F17C11.2	0	1	0	0	0	0	0	0	0	1
F17C11.4	F17C11.4	0	1	0	0	0	0	0	0	0	1
F17C8.7	F17C8.7	0	1	0	0	0	0	0	0	0	1
F17E9.5	F17E9.5	0	1	0	0	0	0	0	0	0	1
F18G5.6	F18G5.6	0	1	0	0	0	0	0	0	0	1
F19B2.5	F19B2.5	0	1	0	0	1	0	0	0	0	2
F19C7.2	F19C7.2	0	1	0	0	0	0	0	0	0	1
F19C7.8	F19C7.8	1	1	0	0	0	0	0	0	0	2
F20A1.1	F20A1.1	1	1	0	0	0	0	0	0	0	2
F20D6.6	F20D6.6	0	1	0	0	0	0	0	0	0	1
F20H11.4	F20H11.4	0	1	0	0	0	0	0	0	0	1
F21A3.11	F21A3.11	1	1	0	1	0	0	0	0	0	3
F21C10.10	F21C10.10	1	1	1	0	0	0	0	0	0	3
F21C10.11	F21C10.11	1	1	0	0	0	0	0	0	0	2
F21C10.3	F21C10.3	1	1	0	0	0	0	0	0	0	2
F21C10.9	F21C10.9	0	1	0	0	0	0	0	0	0	1
F21C3.6	F21C3.6	0	1	0	0	0	0	0	0	0	1
F21D9.2	F21D9.2	0	1	0	0	0	0	0	0	0	1
F21F3.2	F21F3.2	1	1	0	0	0	0	0	0	0	2
F21G4.1	F21G4.1	0	1	0	0	0	0	0	0	0	1
F21H7.2	F21H7.2	0	1	0	0	0	0	0	0	0	1
F21H7.5	F21H7.5	0	1	0	0	0	0	0	0	0	1
F22B5.4	F22B5.4	0	1	0	0	0	0	0	0	1	1
F22B5.5	F22B5.5	0	1	0	0	0	0	0	0	0	1
F22B7.9	F22B7.9	1	1	1	0	0	0	0	0	0	3
F22D6.15	F22D6.15	0	1	0	0	0	0	0	0	0	1
F22E5.20	F22E5.20	0	1	0	0	0	0	0	0	0	1
F22F4.4	F22F4.4	0	1	1	0	0	0	0	0	0	2
F23B12.4	F23B12.4	0	1	0	0	0	0	0	0	0	1
F25D1.5	F25D1.5	0	1	0	0	0	0	0	0	0	1
F25E2.3	F25E2.3	0	1	1	0	0	0	0	0	0	2
F25F2.1	F25F2.1	0	1	0	0	0	0	0	0	0	1
F26A3.4	F26A3.4	0	1	0	0	0	0	0	0	0	1
F26A3.5	F26A3.5	0	1	0	0	0	0	0	0	0	1
F26B1.8	F26B1.8	0	1	0	0	0	0	0	0	0	1
F26D2.10	F26D2.10	0	1	0	0	0	0	0	0	0	1
F26E4.5	F26E4.5	0	1	0	0	0	0	0	0	0	1
F26F12.3	F26F12.3	0	1	0	0	1	0	0	0	0	2
F27C1.1	F27C1.1	0	1	0	0	0	0	0	0	0	1
F27C8.5	F27C8.5	0	1	0	0	0	0	0	0	0	1
F28E10.1	F28E10.1	0	1	0	0	0	0	0	0	0	1
F28E10.4	F28E10.4	0	1	0	0	0	0	0	0	0	1
F28H1.5	F28H1.5	0	1	0	0	0	0	0	0	0	1
F29B9.7	F29B9.7	0	1	0	0	0	0	0	0	0	1
F30A10.12	F30A10.12	0	1	0	0	0	0	0	0	0	1
F31E3.6	F31E3.6	1	1	0	0	0	0	0	0	0	2
F31E8.5	F31E8.5	0	1	0	0	0	0	0	0	0	1
F31F7.1	F31F7.1	0	1	0	0	0	1	0	0	0	2
F32A11.3	F32A11.3	0	1	0	0	0	0	0	0	0	1
F32B5.1	F32B5.1	0	1	0	0	0	0	0	0	0	1
F32B5.7	F32B5.7	0	1	0	0	0	0	0	0	0	1
F32B6.4	F32B6.4	0	1	0	0	0	0	0	0	0	1
F32H2.7	F32H2.7	0	1	0	0	0	0	0	0	0	1
F33C8.4	F33C8.4	0	1	1	0	0	0	0	0	0	2
F33D11.2	F33D11.2	0	1	0	0	0	0	0	0	0	1
F33D11.7	F33D11.7	0	1	0	0	0	0	0	0	0	1
F33D4.6	F33D4.6	1	1	0	0	0	0	0	0	0	2
F33E2.5	F33E2.5	1	1	0	0	0	0	0	0	0	2
F34D10.8	F34D10.8	0	1	0	0	0	0	0	0	0	1
F35B12.10	F35B12.10	0	1	0	0	0	0	0	0	0	1
F35B12.9	F35B12.9	0	1	1	0	0	0	0	0	0	2
F35B3.7	F35B3.7	0	1	0	0	0	0	0	0	0	1
F35E12.6	F35E12.6	0	1	0	0	0	0	0	0	0	1
F35E2.2	F35E2.2	0	1	0	0	0	0	0	0	0	1
F35E2.9	F35E2.9	0	1	0	0	0	0	0	0	0	1
F35F10.1	F35F10.1	1	1	0	0	0	0	0	0	0	2
F35H8.1	F35H8.1	0	1	0	0	0	0	0	0	0	1
F36A2.10	F36A2.10	0	1	0	0	0	0	0	0	0	1
F36A2.11	F36A2.11	0	1	0	0	0	0	0	0	0	1
F36A2.12	F36A2.12	0	1	0	0	0	0	0	0	0	1
F36A2.14	F36A2.14	0	1	0	0	0	0	0	0	0	1
F36A4.4	F36A4.4	0	1	0	0	0	0	0	0	0	1
F36D1.4	F36D1.4	0	1	0	0	0	0	0	0	0	1
F36D3.16	F36D3.16	0	1	0	0	0	0	0	0	0	1
F36D3.4	F36D3.4	0	1	0	0	0	0	0	0	0	1
F36D3.5	F36D3.5	0	1	0	0	0	0	0	0	0	1
F36F2.2	F36F2.2	0	1	1	0	0	0	0	0	0	2
F36H1.3	F36H1.3	0	1	0	0	0	0	0	0	0	1
F36H12.3	F36H12.3	0	1	0	0	0	0	0	0	0	1
F36H12.4	F36H12.4	0	1	0	0	0	0	0	0	0	1
F36H12.5	F36H12.5	0	1	0	0	0	0	0	0	0	1
F36H2.3	F36H2.3	1	1	0	0	0	0	0	0	0	2
F37A4.4	F37A4.4	0	1	0	0	0	0	0	0	0	1
F37A4.5	F37A4.5	0	1	0	0	0	0	0	0	0	1
F37A8.1	F37A8.1	0	1	0	0	0	0	0	0	0	1
F37A8.2	F37A8.2	0	1	0	0	0	0	0	0	0	1
F37A8.5	F37A8.5	1	1	0	0	0	0	0	0	0	2
F37B12.1	F37B12.1	0	1	0	0	0	0	0	0	0	1
F38A5.6	F38A5.6	0	1	0	0	0	0	0	0	0	1
F38H4.4	F38H4.4	0	1	0	0	0	0	0	0	0	1
F38H4.6	F38H4.6	0	1	0	0	0	0	0	0	0	1
F40F8.4	F40F8.4	0	1	0	0	0	0	0	0	0	1
F40F9.3	F40F9.3	0	1	0	0	0	0	0	0	0	1
F40G12.10	F40G12.10	1	1	0	0	0	0	0	0	0	2
F40H6.1	F40H6.1	0	1	0	0	0	0	0	0	0	1
F41D9.2	F41D9.2	0	1	0	0	0	0	0	0	0	1
F41E6.15	F41E6.15	0	1	0	0	0	0	0	0	0	1
F41E6.5	F41E6.5	1	1	0	0	0	0	0	0	0	2
F41F3.1	F41F3.1	0	1	0	0	0	0	0	0	0	1
F41F3.3	F41F3.3	1	1	0	0	0	0	0	0	0	2
F41G3.10	F41G3.10	0	1	0	0	0	0	0	0	0	1
F41G3.21	F41G3.21	0	1	0	0	0	0	0	0	0	1
F41G3.5	F41G3.5	0	1	0	0	0	0	0	0	0	1
F41H10.1	F41H10.1	0	1	0	0	0	0	0	0	0	1
F42A9.7	F42A9.7	0	1	0	0	0	0	0	0	0	1
F42C5.4	F42C5.4	1	1	0	0	0	0	0	0	0	2
F42C5.5	F42C5.5	0	1	0	0	0	0	0	0	0	1
F42G2.2	F42G2.2	1	1	0	0	0	0	0	0	0	2
F42G2.5	F42G2.5	1	1	0	0	0	0	0	0	0	2
F42G4.5	F42G4.5	0	1	0	0	0	0	0	0	0	1
F42G8.8	F42G8.8	0	1	0	0	0	0	0	0	0	1
F43C11.7	F43C11.7	0	1	1	0	0	0	0	0	0	2
F44A6.5	F44A6.5	0	1	1	0	0	0	0	0	0	2
F44F1.4	F44F1.4	1	1	0	0	0	0	0	0	0	2
F44G3.7	F44G3.7	0	1	0	0	0	0	0	0	0	1
F44G4.5	F44G4.5	0	1	0	0	0	0	0	0	0	1
F45C12.17	F45C12.17	0	1	0	0	0	0	0	0	0	1
F45D3.3	F45D3.3	0	1	1	0	0	0	0	0	0	2
F45D3.4	F45D3.4	0	1	0	0	0	0	0	0	0	1
F46A9.1	F46A9.1	1	1	1	0	0	0	0	0	0	3
F46A9.2	F46A9.2	0	1	0	0	0	0	0	0	0	1
F46C5.1	F46C5.1	0	1	1	0	0	0	0	0	0	2
F46C5.10	F46C5.10	0	1	0	0	0	0	0	0	0	1
F46C5.6	F46C5.6	0	1	0	0	0	0	0	0	0	1
F46C8.3	F46C8.3	0	1	0	0	0	0	0	0	0	1
F46E10.2	F46E10.2	0	1	0	0	0	0	0	0	0	1
F47B3.7	F47B3.7	0	1	0	0	0	0	0	0	0	1
F47B8.2	F47B8.2	1	1	1	0	1	0	0	0	0	4
F47B8.4	F47B8.4	1	1	1	0	0	0	0	0	0	3
F47D12.7	F47D12.7	0	1	0	0	0	0	0	0	0	1
F47F2.1	F47F2.1	0	1	0	0	0	0	0	0	0	1
F47G3.1	F47G3.1	1	1	1	0	0	0	0	0	0	3
F47H4.2	F47H4.2	1	1	0	0	0	0	0	0	0	2
F48C5.2	F48C5.2	1	1	0	0	0	0	0	0	0	2
F48F5.2	F48F5.2	0	1	0	0	0	0	0	0	0	1
F49C12.15	F49C12.15	0	1	0	0	0	0	0	0	0	1
F49C12.7	F49C12.7	0	1	0	0	0	0	0	0	0	1
F49H6.5	F49H6.5	0	1	0	0	0	0	0	0	0	1
F52E1.5	F52E1.5	0	1	0	0	0	0	0	0	0	1
F52F12.5	F52F12.5	0	1	0	0	0	0	0	0	0	1
F52F12.8	F52F12.8	0	1	0	0	0	0	0	0	0	1
F52H3.6	F52H3.6	0	1	0	0	0	0	0	0	0	1
F53A9.1	F53A9.1	0	1	0	1	0	0	0	0	0	2
F53A9.6	F53A9.6	1	1	0	0	0	0	0	0	0	2
F53A9.7	F53A9.7	0	1	0	0	0	0	0	0	0	1
F53A9.8	F53A9.8	0	1	0	0	0	0	0	0	0	1
F53A9.9	F53A9.9	0	1	1	0	0	0	0	0	0	2
F53B2.8	F53B2.8	0	1	1	0	0	0	0	0	0	2
F53B6.4	F53B6.4	0	1	0	0	0	0	0	0	0	1
F53B6.7	F53B6.7	0	1	0	0	0	0	0	0	0	1
F53C3.1	F53C3.1	0	1	0	0	0	0	0	0	0	1
F53F1.4	F53F1.4	1	1	0	1	0	0	0	0	0	3
F53F1.6	F53F1.6	0	1	0	0	0	0	0	0	0	1
F53F4.13	F53F4.13	0	1	0	0	0	0	0	0	0	1
F53F4.8	F53F4.8	0	1	0	0	0	0	0	0	0	1
F53F8.4	F53F8.4	0	1	1	0	0	0	0	0	0	2
F53G12.8	F53G12.8	0	1	0	0	0	0	0	0	0	1
F54B11.11	F54B11.11	0	1	0	0	0	0	0	0	0	1
F54C1.8	F54C1.8	0	1	0	0	0	0	0	0	0	1
F54C9.14	F54C9.14	0	1	0	0	0	0	0	0	0	1
F54D1.1	F54D1.1	0	1	0	0	0	0	0	0	0	1
F54D1.6	F54D1.6	1	1	0	0	0	0	0	0	0	2
F54F12.1	F54F12.1	0	1	0	0	0	0	0	0	0	1
F54H12.7	F54H12.7	0	1	0	0	0	0	0	0	0	1
F55A11.11	F55A11.11	0	1	0	0	0	0	0	0	0	1
F55D12.6	F55D12.6	0	1	0	0	0	0	0	0	0	1
F55F8.7	F55F8.7	0	1	0	0	0	0	0	0	0	1
F55G1.15	F55G1.15	0	1	0	0	0	0	0	0	0	1
F55G11.4	F55G11.4	1	1	0	1	0	0	0	0	0	3
F55H12.2	F55H12.2	0	1	0	0	0	0	0	0	0	1
F55H12.5	F55H12.5	0	1	0	0	0	0	0	0	0	1
F56A11.6	F56A11.6	0	1	0	0	0	0	0	0	0	1
F56B3.6	F56B3.6	0	1	0	0	0	0	0	0	0	1
F56D5.6	F56D5.6	1	1	0	0	0	0	0	0	0	2
F56D6.13	F56D6.13	0	1	0	0	0	0	0	0	0	1
F56D6.19	F56D6.19	0	1	0	0	0	0	0	0	0	1
F56D6.20	F56D6.20	0	1	0	0	0	0	0	0	0	1
F56F3.4	F56F3.4	0	1	0	0	0	0	0	0	0	1
F56F4.3	F56F4.3	0	1	0	0	0	0	0	0	0	1
F56H11.2	F56H11.2	0	1	0	0	0	0	0	0	0	1
F57C12.2	F57C12.2	1	1	0	1	0	0	0	0	0	3
F57F4.1	F57F4.1	0	1	0	0	0	0	0	0	0	1
F58A6.1	F58A6.1	0	1	1	0	0	0	0	0	0	2
F58A6.5	F58A6.5	0	1	0	0	0	0	0	0	0	1
F58A6.9	F58A6.9	0	1	0	0	0	0	0	0	0	1
F58D2.2	F58D2.2	0	1	0	0	0	0	0	0	0	1
F58D5.7	F58D5.7	0	1	0	0	0	0	0	0	0	1
F58E6.5	F58E6.5	0	1	0	0	0	0	0	0	0	1
F58F12.3	F58F12.3	0	1	0	0	0	0	0	0	0	1
F58G1.3	F58G1.3	0	1	0	0	0	0	0	0	0	1
F58H1.7	F58H1.7	0	1	0	0	0	0	0	0	0	1
F59A1.15	F59A1.15	0	1	0	0	0	0	0	0	0	1
F59A6.2	F59A6.2	0	1	0	0	0	0	0	0	0	1
F59A6.4	F59A6.4	0	1	0	0	0	0	0	0	0	1
F59A7.2	F59A7.2	1	1	1	0	1	0	0	0	0	4
F59A7.5	F59A7.5	1	1	0	0	0	0	0	0	0	2
F59B1.2	F59B1.2	1	1	0	0	0	0	0	0	0	2
F59C6.16	F59C6.16	0	1	0	0	0	0	0	0	0	1
F59C6.3	F59C6.3	0	1	0	0	0	0	0	0	0	1
F59E11.2	F59E11.2	0	1	0	0	0	0	0	0	0	1
F59E11.5	F59E11.5	0	1	1	0	0	1	0	0	0	3
faah-1	B0218.1	0	1	0	0	0	0	0	0	0	1
far-7	K01A2.2	1	1	0	0	0	0	0	0	0	2
far-8	K02F3.3	1	1	0	0	0	0	0	0	0	2
fat-3	W08D2.4	0	1	0	0	1	0	0	0	0	2
fat-7	F10D2.9	0	1	0	0	0	0	0	0	0	1
fbn-1	ZK783.1	1	1	0	0	0	0	0	0	0	2
fbxa-10	T12B5.3	1	1	0	0	0	0	0	0	0	2
fbxa-156	C06H5.1	1	1	0	0	0	0	0	0	0	2
fbxa-180	F31E9.1	0	1	0	0	0	0	0	0	0	1
fbxa-188	F47H4.8	1	1	1	0	0	0	0	0	0	3
fbxa-189	F47H4.9	1	1	0	0	0	0	0	0	0	2
fbxa-19	Y82E9BL.15	0	1	0	0	0	0	0	0	0	1
fbxa-196	T05H4.2	0	1	0	0	0	0	0	0	0	1
fbxa-21	Y119D3B.9	0	1	0	0	0	0	0	0	0	1
fbxa-24	F54D10.2	0	1	0	0	0	0	0	0	0	1
fbxa-29	ZC47.3	1	1	0	0	0	0	0	0	0	2
fbxa-3	T08E11.7	1	1	0	0	1	0	0	0	0	3
fbxa-48	Y54F10BM.7	1	1	0	0	0	0	0	0	0	2
fbxa-53	F07G6.7	1	1	0	0	0	0	0	0	0	2
fbxa-55	T12B5.6	0	1	0	0	0	0	0	0	0	1
fbxa-59	T12B5.8	1	1	0	0	0	0	0	0	0	2
fbxa-74	Y22D7AR.9	0	1	0	0	1	0	0	0	0	2
fbxa-98	C08F11.5	1	1	1	0	0	0	0	0	0	3
fbxb-10	T08E11.6	0	1	0	0	0	0	0	0	0	1
fbxb-30	F45D11.13	0	1	0	0	0	0	0	0	0	1
fbxb-35	F07E5.2	0	1	0	0	0	0	0	0	0	1
fbxb-37	T16A1.8	0	1	0	0	0	0	0	0	0	1
fbxb-41	M01D1.8	0	1	0	0	0	0	0	0	0	1
fbxc-28	R07C3.6	0	1	0	0	0	0	0	0	0	1
fbxc-51	Y46B2A.1	0	1	1	0	0	0	0	0	0	2
fib-1	T01C3.7	0	1	0	0	0	0	0	0	0	1
fig-1	F53B7.5	0	1	0	0	0	0	0	0	0	1
fil-1	T01C3.4	1	1	0	1	0	0	0	0	0	3
fip-2	T27E4.4	0	1	0	0	0	0	0	0	0	1
fipr-1	F23H12.8	0	1	0	0	0	0	0	0	0	1
fipr-3	F23D12.6	0	1	0	0	0	0	0	0	0	1
fis-1	F41G3.4	0	1	0	0	0	0	0	0	0	1
fkb-6	F31D4.3	0	1	0	0	0	0	0	0	0	1
flp-15	ZK525.1	1	1	0	0	0	0	0	0	0	2
flp-16	F15D4.8	0	1	0	0	0	0	0	0	0	1
flp-18	Y48D7A.2	0	1	1	0	0	0	0	0	0	2
flp-20	E01H11.3	0	1	1	0	0	0	0	0	0	2
flp-21	C26F1.10	0	1	1	0	0	0	0	0	0	2
flp-22	F39H2.1	1	1	0	0	0	0	0	0	0	2
flp-24	C24A1.1	0	1	1	0	0	0	0	0	0	2
flp-7	F49E10.3	0	1	1	0	0	0	0	0	0	2
flp-8	F31F6.4	0	1	0	0	0	0	0	0	0	1
flp-9	C36H8.3	1	1	0	0	0	0	0	0	0	2
fmo-1	K08C7.2	1	1	0	1	0	0	0	0	0	3
fmo-2	K08C7.5	0	1	0	0	0	1	0	0	1	2
fog-3	C03C11.2	0	1	0	0	0	0	0	0	0	1
fozi-1	K01B6.1	1	1	0	0	0	0	0	0	0	2
frk-1	T04B2.2	0	1	0	0	0	0	0	0	0	1
gba-1	C33C12.3	1	1	0	0	0	0	0	0	0	2
gbh-2	M05D6.7	0	1	0	0	0	0	0	0	0	1
gipc-1	C35D10.2	0	1	0	0	0	0	0	0	0	1
gipc-2	F44D12.4	0	1	0	0	0	0	0	0	0	1
glc-1	F11A5.10	0	1	0	0	0	0	0	0	0	1
glc-2	F25F8.2	0	1	0	0	0	0	0	0	0	1
gln-2	K03H1.1	0	1	0	0	0	0	0	0	0	1
glna-3	F30F8.2	0	1	0	0	0	0	0	0	0	1
glt-5	Y53C12A.2	1	1	1	0	0	0	0	0	0	3
gly-19	F22D6.12	0	1	1	0	0	0	0	0	0	2
gpa-17	Y71H2B.7	1	1	0	0	0	0	0	0	0	2
grd-10	F09D12.1	0	1	1	0	0	0	0	0	0	2
grh-1	Y48G8AR.1	1	1	0	0	0	0	0	0	0	2
grl-21	ZC168.5	0	1	1	1	0	0	0	0	0	3
gska-3	C36B1.10	0	1	0	0	0	0	0	0	0	1
gsp-3	W09C3.6	0	1	0	0	0	0	0	0	0	1
gsp-4	T03F1.5	0	1	0	0	0	0	0	0	0	1
gstk-2	D2024.7	0	1	1	0	0	0	0	0	0	2
gyg-1	F56B6.4	0	1	0	0	0	0	0	0	0	1
H05L14.1	H05L14.1	0	1	0	0	0	0	0	0	0	1
H06A10.1	H06A10.1	0	1	1	0	0	0	0	0	0	2
H06I04.6	H06I04.6	0	1	0	0	0	0	0	0	0	1
H08M01.1	H08M01.1	0	1	0	0	0	0	0	0	0	1
H11E01.3	H11E01.3	0	1	0	0	0	0	0	0	0	1
H14E04.3	H14E04.3	1	1	0	0	0	0	0	0	0	2
H14N18.4	H14N18.4	1	1	0	1	0	0	0	0	0	3
H20J04.1	H20J04.1	1	1	0	0	0	0	0	0	0	2
H25K10.4	H25K10.4	0	1	0	0	0	0	0	0	0	1
H27M09.5	H27M09.5	0	1	0	0	0	0	0	0	0	1
H32C10.1	H32C10.1	0	1	0	0	0	0	0	0	0	1
H34I24.1	H34I24.1	0	1	0	0	0	0	0	0	0	1
H43E16.1	H43E16.1	0	1	0	0	0	0	0	0	0	1
haao-1	K06A4.5	0	1	0	0	0	0	0	0	0	1
haly-1	F47B10.2	0	1	0	0	0	0	0	0	0	1
ham-1	F53B2.6	1	1	0	0	0	0	0	0	0	2
hasp-2	Y18H1A.10	0	1	0	0	0	0	0	0	0	1
hch-1	F40E10.1	0	1	0	0	0	0	0	0	0	1
hdl-2	C09G9.4	0	1	0	0	0	0	0	0	0	1
hecw-1	F45H7.6	0	1	0	0	0	0	0	0	0	1
hil-1	C30G7.1	0	1	1	0	0	1	0	0	0	3
his-24	M163.3	0	1	0	0	0	0	0	0	0	1
his-6	F45F2.13	0	1	0	0	0	0	0	0	0	1
his-70	E03A3.4	0	1	0	0	0	0	0	0	0	1
hizr-1	ZK455.6	0	1	0	0	1	0	0	0	0	2
hmit-1.3	M01F1.5	1	1	0	0	0	0	0	0	0	2
hpo-15	C24G6.6	0	1	0	1	1	0	0	0	0	3
hsp-1	F26D10.3	0	1	0	0	0	0	0	0	0	1
hsp-110	C30C11.4	0	1	0	0	0	0	0	0	0	1
hsp-12.2	C14B9.1	0	1	0	0	0	0	0	0	0	1
hsp-6	C37H5.8	1	1	0	0	0	0	0	0	0	2
hsp-60	Y22D7AL.5	0	1	0	0	0	0	0	0	0	1
hsp-90	C47E8.5	0	1	0	0	0	0	0	0	0	1
htas-1	ZK1251.1	0	1	0	0	0	0	0	0	0	1
icd-1	C56C10.8	0	1	0	0	0	0	0	0	0	1
icl-1	C05E4.9	1	1	0	0	0	0	0	0	0	2
icmt-1	F21F3.3	1	1	1	0	0	0	0	0	0	3
ida-1	B0244.2	1	1	1	0	0	0	0	0	0	3
ifc-1	F37B4.2	0	1	0	0	0	0	0	0	0	1
ifp-1	C43C3.1	0	1	0	1	0	0	0	0	0	2
igeg-1	F28E10.2	1	1	0	0	0	0	0	0	0	2
igeg-2	F48C5.1	0	1	0	0	0	0	0	0	0	1
ilys-3	C45G7.3	0	1	0	0	0	0	0	0	0	1
ins-7	ZK1251.2	0	1	0	0	0	0	0	0	0	1
ipla-4	D1037.5	0	1	0	0	0	0	0	0	0	1
irg-1	C07G3.2	0	1	0	0	0	0	0	0	0	1
irg-2	C49G7.5	0	1	0	0	1	0	0	0	0	2
irg-5	F35E12.5	0	1	0	0	0	0	0	0	0	1
irld-1	D2063.4	0	1	0	0	0	0	0	0	0	1
irld-3	F02C9.4	0	1	0	0	0	0	0	0	0	1
islo-1	F42G8.5	1	1	0	0	0	0	0	0	0	2
jmjd-1.1	F43G6.6	0	1	0	0	0	0	0	0	0	1
jmjd-3.2	F23D12.5	0	1	0	0	0	0	0	0	0	1
K01A11.1	K01A11.1	0	1	0	0	0	0	0	0	0	1
K01D12.15	K01D12.15	0	1	0	0	0	0	0	0	0	1
K01F9.2	K01F9.2	1	1	0	1	0	0	0	0	0	3
K01H12.4	K01H12.4	0	1	0	0	0	0	0	0	0	1
K02A11.4	K02A11.4	0	1	0	1	0	0	0	0	0	2
K02A6.3	K02A6.3	0	1	0	0	0	0	0	0	0	1
K02E11.4	K02E11.4	0	1	0	0	0	0	0	0	0	1
K02E11.5	K02E11.5	0	1	0	0	0	0	0	0	0	1
K02E11.7	K02E11.7	0	1	0	0	0	0	0	0	0	1
K02F2.5	K02F2.5	0	1	0	0	0	0	0	0	0	1
K02F6.3	K02F6.3	0	1	0	1	0	0	0	0	0	2
K03A11.5	K03A11.5	1	1	1	0	0	0	0	0	0	3
K04G2.4	K04G2.4	0	1	0	0	0	0	0	0	0	1
K04H4.5	K04H4.5	0	1	0	0	0	0	0	0	0	1
K05B2.4	K05B2.4	1	1	0	0	0	0	0	0	0	2
K05C4.9	K05C4.9	1	1	0	0	0	0	0	0	0	2
K05F1.1	K05F1.1	0	1	0	0	0	0	0	0	0	1
K05F1.10	K05F1.10	0	1	0	0	0	0	0	0	0	1
K05F1.9	K05F1.9	0	1	0	0	0	0	0	0	0	1
K05F6.10	K05F6.10	0	1	0	0	0	0	0	0	0	1
K06A5.2	K06A5.2	0	1	0	0	0	0	0	0	0	1
K06A9.1	K06A9.1	0	1	0	0	0	0	0	0	0	1
K06A9.2	K06A9.2	0	1	1	0	0	0	0	0	0	2
K07A1.4	K07A1.4	0	1	0	0	0	0	0	0	0	1
K07A1.5	K07A1.5	0	1	0	0	0	0	0	0	0	1
K07A3.3	K07A3.3	0	1	0	0	0	0	0	0	0	1
K07D4.9	K07D4.9	1	1	0	0	0	0	0	0	0	2
K07E1.1	K07E1.1	0	1	1	0	0	0	0	0	0	2
K07E12.2	K07E12.2	0	1	0	0	0	0	0	0	0	1
K07E3.1	K07E3.1	0	1	0	0	0	0	0	0	0	1
K07H8.11	K07H8.11	0	1	0	0	0	0	0	0	0	1
K08A2.2	K08A2.2	0	1	0	0	0	0	0	0	0	1
K08B5.2	K08B5.2	0	1	0	0	0	0	0	0	0	1
K08C9.1	K08C9.1	0	1	0	0	0	0	0	0	0	1
K08C9.2	K08C9.2	0	1	0	0	0	0	0	0	0	1
K08D12.6	K08D12.6	0	1	0	0	0	0	0	0	0	1
K08F4.5	K08F4.5	0	1	0	0	0	0	0	0	0	1
K08F9.1	K08F9.1	0	1	0	0	0	0	0	0	0	1
K09C4.1	K09C4.1	0	1	0	0	0	0	0	0	0	1
K09C4.4	K09C4.4	0	1	0	0	0	1	0	0	0	2
K09C6.7	K09C6.7	0	1	0	0	0	0	0	0	0	1
K09E4.1	K09E4.1	0	1	0	0	0	0	0	0	0	1
K09F6.10	K09F6.10	0	1	0	0	0	0	0	0	0	1
K09F6.3	K09F6.3	0	1	0	0	0	0	0	0	0	1
K09F6.4	K09F6.4	0	1	0	0	0	0	0	0	0	1
K09G1.2	K09G1.2	0	1	0	0	0	0	0	0	0	1
K09H9.8	K09H9.8	0	1	1	0	0	0	0	0	0	2
K10C9.7	K10C9.7	0	1	0	0	0	0	0	0	0	1
K10D11.3	K10D11.3	1	1	0	0	0	1	0	0	0	3
K10D3.6	K10D3.6	1	1	0	0	0	0	0	0	0	2
K11C4.1	K11C4.1	0	1	0	0	0	0	0	0	0	1
K11D9.3	K11D9.3	0	1	0	0	0	0	0	0	0	1
K11E4.1	K11E4.1	0	1	0	0	0	0	0	0	0	1
K11H12.3	K11H12.3	0	1	0	0	0	0	0	0	0	1
K12B6.9	K12B6.9	0	1	0	0	0	0	0	0	0	1
kcc-2	H16O14.1	0	1	0	0	0	0	0	0	0	1
kel-10	T16H12.6	0	1	0	0	0	0	0	0	0	1
kgb-2	ZC416.4	1	1	1	0	0	0	0	0	0	3
kin-16	M176.7	0	1	1	1	0	0	0	0	0	3
kin-26	T06C10.6	0	1	0	0	0	0	0	0	0	1
kin-5	T13H10.1	0	1	0	0	0	0	0	0	0	1
klo-1	C50F7.10	1	1	1	0	0	0	0	0	0	3
kqt-3	Y54G9A.3	1	1	0	0	0	0	0	0	0	2
kreg-1	F53A9.2	0	1	0	1	0	0	0	0	0	2
lact-6	C06A12.5	0	1	0	0	0	0	0	0	0	1
lact-8	Y42A5A.2	1	1	0	0	0	0	0	0	0	2
larp-1	R144.7	0	1	0	0	0	0	0	0	0	1
lbp-1	F40F4.3	0	1	1	0	0	0	0	0	0	2
lbp-7	T22G5.2	1	1	0	0	0	0	0	0	0	2
lea-1	K08H10.1	1	1	1	0	0	0	0	0	0	3
lec-10	W01A11.4	0	1	0	0	0	0	0	0	0	1
lec-2	F52H3.7	0	1	0	0	0	0	0	0	0	1
lect-2	K05F1.5	0	1	0	0	0	0	0	0	0	1
lfi-1	ZC8.4	0	1	0	0	0	0	0	0	0	1
lgc-22	F15E6.2	1	1	1	0	0	0	0	0	0	3
lin-17	Y71F9B.5	1	1	0	0	0	0	0	0	0	2
linc-14	C18D4.11	0	1	0	0	0	0	0	0	0	1
linc-37	K02F3.14	0	1	0	0	0	0	0	0	0	1
lipl-1	F54F3.3	0	1	1	0	0	0	0	0	0	2
lipl-2	F46B6.8	1	1	1	0	0	0	0	0	0	3
lipl-3	R11G11.14	0	1	0	1	0	0	0	0	0	2
lips-10	F14E5.5	0	1	0	0	0	0	0	0	0	1
lips-15	Y38E10A.7	1	1	1	0	0	0	0	0	0	3
lips-17	R07G3.2	0	1	1	1	0	0	0	0	0	3
lron-11	Y71F9B.8	1	1	0	0	0	0	0	0	0	2
lys-7	C02A12.4	0	1	1	1	0	0	0	0	0	3
M01A8.1	M01A8.1	1	1	0	0	0	0	0	0	0	2
M01G12.9	M01G12.9	0	1	0	0	0	0	0	0	0	1
M01H9.4	M01H9.4	1	1	0	0	0	0	0	0	0	2
M04C3.1	M04C3.1	0	1	0	0	0	0	0	0	0	1
M05B5.1	M05B5.1	0	1	0	0	0	0	0	0	0	1
M110.7	M110.7	0	1	0	0	0	0	0	0	0	1
M117.4	M117.4	0	1	0	0	0	0	0	0	0	1
M117.6	M117.6	0	1	0	0	0	0	0	0	0	1
M162.7	M162.7	0	1	0	0	0	0	0	0	0	1
M176.5	M176.5	0	1	0	0	0	0	0	0	0	1
M176.9	M176.9	0	1	0	0	0	0	0	0	0	1
M28.9	M28.9	0	1	0	0	0	0	0	0	0	1
M60.4	M60.4	1	1	0	0	1	0	0	0	0	3
M7.7	M7.7	0	1	0	0	0	0	0	0	0	1
M7.8	M7.8	0	1	0	0	0	0	0	0	0	1
M70.1	M70.1	1	1	0	0	0	0	0	0	0	2
M70.3	M70.3	0	1	0	0	0	0	0	0	0	1
marc-2	D2089.2	0	1	0	0	0	0	0	0	0	1
math-24	C46F9.3	1	1	0	0	0	0	0	0	0	2
math-27	F36H5.2	0	1	0	0	0	0	0	0	0	1
math-34	M01D1.2	0	1	0	0	0	0	0	0	0	1
math-38	T07H3.3	0	1	0	0	0	0	0	0	0	1
math-4	C08F1.5	0	1	0	0	0	0	0	0	0	1
math-45	Y51H7BM.1	1	1	1	1	0	0	0	0	0	4
max-1	C34B4.1	1	1	0	0	0	0	0	0	0	2
mbf-1	H21P03.1	0	1	0	0	0	0	0	0	0	1
mec-1	T07H8.4	0	1	0	0	0	0	0	0	0	1
mec-12	C44B11.3	0	1	0	0	0	0	0	0	0	1
mec-17	F57H12.7	0	1	0	0	0	0	0	0	0	1
mec-18	C52B9.9	0	1	1	0	0	0	0	0	0	2
mec-7	ZK154.3	0	1	0	0	0	0	0	0	0	1
mec-9	C50H2.3	0	1	1	0	0	0	0	0	0	2
mlt-7	ZK430.8	1	1	0	0	0	0	0	0	0	2
mnp-1	B0285.7	1	1	0	0	0	0	0	0	0	2
moa-1	R155.2	0	1	0	0	0	0	0	0	0	1
mod-5	Y54E10BR.7	1	1	0	0	0	0	0	0	0	2
moe-3	F32A11.6	1	1	0	0	0	0	0	0	0	2
mpk-2	C04G6.1	0	1	0	0	0	0	0	0	0	1
mps-2	K01A2.8	1	1	0	0	0	0	0	0	0	2
mpz-3	F18C5.4	0	1	0	0	0	0	0	0	0	1
mpz-4	H06H21.9	0	1	0	0	0	0	0	0	0	1
msa-1	ZC410.5	0	1	0	0	0	0	0	0	0	1
msd-2	F44D12.5	0	1	0	0	0	0	0	0	0	1
msd-4	C35D10.11	0	1	0	1	0	0	0	0	0	2
msp-10	K07F5.2	0	1	0	0	0	0	0	0	0	1
msp-142	K05F1.2	0	1	0	0	0	0	0	0	0	1
msp-152	ZK546.6	0	1	0	0	0	0	0	0	0	1
msp-19	F36H12.7	0	1	0	0	0	0	0	0	0	1
msp-3	F26G1.7	0	1	0	0	0	0	0	0	0	1
msp-31	R05F9.13	0	1	0	1	0	0	0	0	0	2
msp-33	R05F9.8	0	1	0	0	0	0	0	0	0	1
msp-36	C04G2.4	0	1	0	0	0	0	0	0	0	1
msp-38	K08F4.8	0	1	0	0	0	0	0	0	0	1
msp-40	C33F10.9	0	1	0	1	0	0	0	0	0	2
msp-45	F58A6.8	0	1	0	0	0	0	0	0	0	1
msp-49	C34F11.6	0	1	0	0	0	0	0	0	0	1
msp-50	C34F11.4	0	1	0	0	0	0	0	0	0	1
msp-51	ZK354.5	0	1	1	0	0	0	0	0	0	2
msp-53	R13H9.4	0	1	0	0	0	0	0	0	0	1
msp-55	C09B9.6	0	1	0	0	0	0	0	0	0	1
msp-56	K07F5.3	0	1	1	0	0	0	0	0	0	2
msp-57	R13H9.2	0	1	0	0	0	0	0	0	0	1
msp-59	ZK354.11	0	1	1	0	0	0	0	0	0	2
msp-63	K05F1.7	0	1	0	0	0	0	0	0	0	1
msp-64	ZK1248.6	0	1	0	0	0	0	0	0	0	1
msp-65	ZK354.1	0	1	1	0	0	0	0	0	0	2
msp-76	ZK1251.6	0	1	0	1	0	0	0	0	0	2
msp-77	F32B6.6	0	1	1	0	0	0	0	0	0	2
msp-78	T13F2.11	0	1	0	0	0	0	0	0	0	1
msp-81	K07F5.1	0	1	0	0	0	0	0	0	0	1
msrp-1	F32B5.4	0	1	0	0	0	0	0	0	0	1
msrp-2	ZK484.5	0	1	0	0	0	0	0	0	0	1
msrp-3	F46F5.6	0	1	0	0	0	0	0	0	0	1
msrp-5	D2062.7	0	1	0	0	0	0	0	0	0	1
msrp-6	D2062.6	0	1	0	0	0	0	0	0	0	1
mtd-1	ZK337.5	0	1	1	0	0	0	0	0	0	2
mtl-1	K11G9.6	1	1	1	0	1	0	0	0	0	4
myo-1	R06C7.10	0	1	0	0	0	0	0	0	0	1
myo-2	T18D3.4	0	1	0	0	0	0	0	0	0	1
myo-3	K12F2.1	1	1	1	0	0	0	0	0	0	3
nac-1	F31F6.6	0	1	0	0	0	0	0	0	0	1
nape-1	Y37E11AR.4	1	1	0	0	0	0	0	0	0	2
nas-7	C07D10.4	1	1	0	1	0	0	0	0	0	3
ncam-1	F02G3.1	0	1	0	0	0	0	0	0	0	1
ncx-1	Y113G7A.4	0	1	0	0	0	0	0	0	0	1
ncx-2	C10G8.5	0	1	0	0	0	0	0	0	0	1
ncx-4	F35C12.2	1	1	0	0	0	0	0	0	0	2
ndnf-1	Y54G2A.29	0	1	0	0	0	0	0	0	0	1
nduo-2	MTCE.16	0	1	0	0	0	0	0	0	0	1
nep-11	F18A12.8	0	1	0	0	0	0	0	0	0	1
nep-14	F40B5.1	0	1	0	0	0	0	0	0	0	1
nep-18	K02F6.9	0	1	0	0	0	0	0	0	0	1
nep-20	T06D4.4	0	1	0	0	0	0	0	0	0	1
nep-6	F18A12.1	0	1	0	0	0	0	0	0	0	1
nep-8	F18A12.4	0	1	0	0	0	0	0	0	0	1
nep-9	F18A12.5	0	1	0	0	0	0	0	0	0	1
nhr-106	T01G6.4	1	1	0	0	0	0	0	0	0	2
nhr-109	T12C9.5	0	1	0	0	0	0	0	0	0	1
nhr-110	Y46H3D.5	0	1	0	0	0	0	0	0	0	1
nhr-117	F16B4.12	0	1	0	0	0	0	0	0	0	1
nhr-120	C25B8.6	1	1	1	0	0	0	0	0	0	3
nhr-135	VC5.5	0	1	0	0	0	0	0	0	0	1
nhr-143	F59E11.11	0	1	0	0	0	0	0	0	0	1
nhr-156	C17E7.1	0	1	0	0	0	0	0	0	0	1
nhr-18	F44C8.3	1	1	0	0	0	0	0	0	0	2
nhr-180	F31F4.12	1	1	0	0	0	0	0	0	0	2
nhr-19	E02H1.7	0	1	0	0	0	0	0	0	0	1
nhr-193	F57G8.6	1	1	0	0	1	0	0	0	0	3
nhr-210	R11G11.12	1	1	0	0	1	0	0	0	0	3
nhr-35	C07A12.3	0	1	0	0	0	0	0	0	0	1
nhr-36	F07C3.10	0	1	0	0	0	0	0	0	0	1
nhr-42	C33G8.6	0	1	0	0	0	0	0	0	0	1
nhr-44	T19A5.4	0	1	0	0	0	0	0	0	0	1
nhr-5	Y73F8A.21	0	1	0	0	0	0	0	0	0	1
nhr-50	C06C6.5	1	1	0	0	0	0	0	0	0	2
nhr-69	T23H4.2	0	1	0	0	0	0	0	0	0	1
nhr-88	K08A2.5	0	1	0	0	0	1	0	0	0	2
nhr-96	F44C8.11	1	1	0	0	0	0	0	0	0	2
nhr-98	M02H5.6	0	1	1	0	0	0	0	0	0	2
nhr-99	M02H5.1	0	1	0	0	0	0	0	0	0	1
nkb-2	C43F9.6	0	1	0	0	0	0	0	0	0	1
nlp-1	C01C4.1	1	1	1	0	0	0	0	0	0	3
nlp-10	F37A8.4	0	1	0	0	0	0	0	0	0	1
nlp-12	M01D7.5	0	1	0	0	0	0	0	0	0	1
nlp-13	E03D2.1	1	1	0	0	0	0	0	0	0	2
nlp-14	D1009.4	1	1	1	0	0	0	0	0	0	3
nlp-15	CC4.2	0	1	0	0	0	0	0	0	0	1
nlp-17	Y45F10A.5	0	1	1	0	0	0	0	0	0	2
nlp-20	F45E4.8	0	1	0	0	0	0	0	0	0	1
nlp-26	Y43F8C.2	0	1	0	0	0	0	0	0	0	1
nlp-4	F59C6.6	0	1	0	0	0	0	0	0	0	1
nlp-43	C45G9.13	0	1	0	0	0	0	0	0	0	1
nlp-55	F14F11.2	0	1	0	0	0	0	0	0	0	1
nlp-58	T07C12.15	0	1	0	0	0	0	0	0	0	1
nlp-8	D2005.2	1	1	0	0	0	0	0	0	0	2
nlp-82	H32K21.1	0	1	0	0	0	0	0	0	0	1
nlp-9	E03D2.2	0	1	0	0	0	0	0	0	0	1
nnt-1	C15H9.1	1	1	1	1	0	0	0	0	0	4
noah-1	C34G6.6	1	1	0	0	0	0	0	0	0	2
noah-2	F52B11.3	1	1	0	0	0	0	0	0	0	2
nob-1	Y75B8A.2	0	1	0	0	0	0	0	0	0	1
nol-58	W01B11.3	0	1	0	0	0	0	0	0	0	1
npax-3	R13.2	0	1	0	0	0	0	0	0	0	1
npp-26	Y17G9B.1	0	1	0	0	0	0	0	0	0	1
npr-28	F55E10.7	0	1	0	0	0	0	0	0	0	1
nspa-5	ZC412.6	1	1	1	0	0	0	0	0	0	3
nspa-8	W06A7.5	0	1	1	1	0	0	0	0	0	3
nspc-14	F42F12.7	0	1	0	0	0	0	0	0	0	1
nspc-18	D1025.7	0	1	0	0	0	0	0	0	0	1
nspc-20	D1025.4	0	1	0	0	0	0	0	0	0	1
nspc-9	F42F12.1	0	1	0	0	0	0	0	0	0	1
nspd-1	ZK484.8	0	1	0	0	0	0	0	0	0	1
nspd-10	T27C10.7	0	1	0	0	0	0	0	0	0	1
nspd-2	K07F5.5	0	1	0	0	0	0	0	0	0	1
nspd-3	C24D10.7	0	1	0	0	0	0	0	0	0	1
nspd-4	T23B7.1	0	1	0	0	0	0	0	0	0	1
nspd-5	F11G11.8	0	1	0	0	0	0	0	0	0	1
nspd-6	C24D10.8	0	1	0	0	0	0	0	0	0	1
nspd-7	Y43C5A.1	0	1	0	0	0	0	0	0	0	1
nspd-9	F26A1.10	0	1	1	0	0	0	0	0	0	2
oac-14	F09B9.1	0	1	0	1	0	0	0	0	0	2
oac-58	K09E10.2	1	1	0	0	0	0	0	0	0	2
oac-9	C48E7.8	0	1	0	0	0	0	0	0	0	1
olrn-1	C02C6.2	0	1	0	0	0	0	0	0	0	1
osm-10	T20H4.1	0	1	0	0	0	0	0	0	0	1
pah-1	K08F8.4	0	1	0	0	0	0	0	0	0	1
pals-18	Y82E9BR.21	1	1	0	1	0	0	0	0	0	3
pals-23	C29F9.3	1	1	0	0	1	0	0	0	0	3
pals-24	C29F9.4	0	1	0	0	0	0	0	0	0	1
pbo-4	K09C8.1	0	1	0	0	0	0	0	0	0	1
pck-3	H04M03.1	0	1	0	0	0	0	0	0	0	1
nlp-37	F48B9.4	1	1	1	0	0	0	0	0	0	3
pes-4	Y119D3B.17	0	1	0	0	0	0	0	0	0	1
pfk-1.2	C50F4.2	0	1	0	0	0	0	0	0	0	1
pfn-3	K03E6.6	0	1	0	0	0	0	0	0	0	1
pgal-1	F21F3.1	1	1	1	0	0	0	0	0	0	3
pghm-1	Y71G12B.4	0	1	1	0	0	0	0	0	0	2
pgp-10	C54D1.1	1	1	1	0	0	1	0	0	0	4
pgp-13	F22E10.2	0	1	0	0	0	0	0	0	0	1
pgp-5	C05A9.1	0	1	0	0	0	0	0	0	0	1
pgp-8	T21E8.3	0	1	0	0	1	0	0	0	0	2
pha-4	F38A6.1	1	1	0	0	0	0	0	0	0	2
phat-3	C49G7.4	0	1	0	0	0	0	0	0	0	1
phat-4	T05B4.3	0	1	0	0	0	0	0	0	0	1
phat-6	T10B10.6	1	1	0	0	0	0	0	0	0	2
phat-7	C49G7.3	1	1	0	0	0	0	0	0	0	2
phat-8	F15A4.6	1	1	0	0	0	0	0	0	0	2
pho-11	C05C10.4	0	1	0	0	0	0	0	0	0	1
pho-4	T16D1.2	0	1	0	0	0	0	0	0	0	1
pho-8	R13H4.3	0	1	0	0	0	0	0	0	0	1
pitr-3	B0222.3	0	1	0	0	0	0	0	0	0	1
pitr-5	F09G2.3	0	1	0	0	0	0	0	0	0	1
pmk-2	F42G8.3	1	1	0	0	0	0	0	0	0	2
pmk-3	F42G8.4	1	1	0	0	0	0	0	0	0	2
pmt-1	ZK622.3	0	1	0	0	0	0	0	0	0	1
pnp-1	K02D7.1	0	1	1	0	0	0	0	0	0	2
poml-2	E01A2.7	0	1	1	0	0	0	0	0	0	2
poml-3	E01A2.10	0	1	1	0	0	0	0	0	0	2
pqm-1	F40F8.7	1	1	0	0	1	0	0	0	0	3
pqn-18	C34E7.1	0	1	0	0	0	1	0	0	0	2
pqn-94	ZC15.8	0	1	0	0	0	0	0	0	0	1
prx-2	ZK809.7	0	1	1	0	0	0	0	0	0	2
psa-3	F39D8.2	1	1	0	0	0	1	0	0	0	3
ptp-5.1	C24D10.1	0	1	0	0	0	0	0	0	0	1
ptp-5.2	Y57G11C.6	0	1	0	0	0	0	0	0	0	1
ptp-5.3	Y18H1A.1	0	1	0	0	0	0	0	0	0	1
ptr-12	K07A3.2	0	1	0	0	0	0	0	0	0	1
ptr-20	Y53F4B.28	1	1	1	1	0	0	0	0	0	4
ptr-23	ZK270.1	1	1	0	1	0	0	0	0	0	3
ptr-5	C53C11.3	0	1	0	0	0	0	0	0	0	1
ptr-6	C54A12.1	1	1	0	0	0	0	0	0	0	2
qua-1	T05C12.10	1	1	0	0	0	0	0	0	0	2
R02F2.8	R02F2.8	0	1	0	0	0	0	0	0	0	1
R03D7.8	R03D7.8	0	1	0	0	0	0	0	0	0	1
R04B3.2	R04B3.2	1	1	0	0	0	0	0	0	0	2
R04B5.5	R04B5.5	0	1	0	0	0	0	0	0	0	1
R05A10.2	R05A10.2	0	1	0	0	0	0	0	0	0	1
R05D7.1	R05D7.1	0	1	0	0	0	0	0	0	0	1
R05F9.6	R05F9.6	0	1	0	0	0	0	0	0	0	1
R05G6.10	R05G6.10	0	1	0	0	0	1	0	0	0	2
R07B7.6	R07B7.6	0	1	0	0	0	0	0	0	0	1
R07E5.15	R07E5.15	0	1	0	0	0	0	0	0	0	1
R07E5.6	R07E5.6	0	1	0	0	0	0	0	0	0	1
R08A2.1	R08A2.1	0	1	0	0	0	0	0	0	0	1
R08C7.12	R08C7.12	0	1	0	0	0	0	0	0	0	1
R08C7.5	R08C7.5	0	1	0	0	0	0	0	0	0	1
R08E5.3	R08E5.3	1	1	1	0	0	0	0	0	0	3
R09E10.1	R09E10.1	0	1	0	0	0	0	0	0	0	1
R09E10.2	R09E10.2	0	1	0	0	0	0	0	0	0	1
R09E10.6	R09E10.6	0	1	0	0	0	0	0	0	0	1
R09E12.9	R09E12.9	0	1	0	0	0	0	0	0	0	1
R102.10	R102.10	0	1	0	0	0	0	0	0	0	1
R102.2	R102.2	0	1	0	0	0	0	0	0	0	1
R105.1	R105.1	0	1	0	0	0	0	0	0	0	1
R10D12.10	R10D12.10	0	1	0	0	0	0	0	0	0	1
R10E4.7	R10E4.7	0	1	0	0	0	0	0	0	0	1
R10E8.6	R10E8.6	0	1	0	0	0	0	0	0	0	1
R10E8.8	R10E8.8	0	1	0	0	0	0	0	0	0	1
R10E9.2	R10E9.2	0	1	0	0	0	0	0	0	0	1
R11D1.3	R11D1.3	0	1	1	0	0	0	0	0	0	2
R11E3.1	R11E3.1	1	1	0	0	0	0	0	0	0	2
R13A5.10	R13A5.10	0	1	0	1	0	0	0	0	0	2
R13A5.11	R13A5.11	0	1	0	0	0	0	0	0	0	1
R13D7.2	R13D7.2	0	1	0	0	0	0	0	0	0	1
R13H4.2	R13H4.2	0	1	0	0	0	1	0	0	0	2
R148.7	R148.7	0	1	0	0	0	0	0	0	0	1
R155.3	R155.3	0	1	0	0	0	0	0	0	0	1
ram-2	F38A3.2	1	1	0	1	0	0	0	0	0	3
ras-1	C44C11.1	0	1	0	0	0	0	0	0	0	1
rbf-1	F37A4.7	0	1	0	0	0	0	0	0	0	1
rig-3	C53B7.1	0	1	0	0	0	0	0	0	0	1
rmd-3	B0491.3	0	1	0	0	0	0	0	0	0	1
rncs-1	F55A4.9	0	1	0	0	0	0	0	0	0	1
rnh-1.1	ZK1290.6	0	1	0	0	0	0	0	0	0	1
rol-3	C16D9.2	0	1	0	0	0	0	0	0	0	1
rol-6	T01B7.7	1	1	0	1	0	0	0	0	0	3
sams-5	T13A10.11	0	1	0	0	0	0	0	0	0	1
sbsp-1	R17.3	0	1	0	0	0	0	0	0	0	1
sbt-1	T03D8.3	0	1	1	0	0	0	0	0	0	2
scl-2	F49E11.10	0	1	1	0	0	0	0	0	0	2
scl-6	C39E9.4	1	1	0	0	0	0	0	0	0	2
scrm-5	K08D10.8	0	1	0	0	0	0	0	0	0	1
scrm-6	F46A8.10	0	1	0	0	0	0	0	0	0	1
scrm-8	K08D10.7	0	1	0	0	0	0	0	0	0	1
sdz-24	K07E8.3	0	1	1	0	0	0	0	0	0	2
sdz-4	C32B5.16	0	1	0	0	0	0	0	0	0	1
seb-2	ZK643.3	0	1	0	0	0	0	0	0	0	1
sec-61.G	F32D8.6	0	1	0	0	0	0	0	0	0	1
selt-1.2	F28H7.4	0	1	0	0	0	0	0	0	0	1
sem-4	F15C11.1	1	1	0	0	0	0	0	0	0	2
semo-1	Y37A1B.5	0	1	0	0	0	0	0	0	0	1
sfxn-1.1	AH6.2	0	1	0	0	0	0	0	0	0	1
sgt-1	R05F9.10	0	1	0	0	0	0	0	0	0	1
siah-1	Y37E11AR.2	1	1	0	0	0	0	0	0	0	2
sid-5	F14B8.2	0	1	1	0	0	0	0	0	0	2
skpo-3	F32A5.2	0	1	0	1	0	0	0	0	0	2
skr-4	Y60A3A.18	0	1	1	0	0	0	0	0	0	2
slc-28.1	F27E11.1	0	1	0	0	0	0	0	0	0	1
slc-36.3	Y38H6C.17	1	1	1	0	0	0	0	0	0	3
sma-10	T21D12.9	0	1	0	0	0	0	0	0	0	1
sma-2	ZK370.2	0	1	0	0	0	0	0	0	0	1
sma-4	R12B2.1	0	1	0	0	0	0	0	0	0	1
smf-3	Y69A2AR.4	0	1	0	0	0	0	0	0	0	1
sms-5	W07E6.3	0	1	0	0	0	0	0	0	0	1
smz-1	C25G4.6	0	1	0	0	0	0	0	0	0	1
smz-2	T21G5.4	0	1	0	0	0	0	0	0	0	1
snb-6	T14D7.3	0	1	0	0	0	0	0	0	0	1
snf-2	F55H12.1	0	1	0	0	0	0	0	0	0	1
snf-5	Y46G5A.30	0	1	0	1	0	0	0	0	0	2
snt-4	T23H2.2	0	1	1	0	0	0	0	0	0	2
sodh-1	K12G11.3	0	1	1	0	0	0	0	0	0	2
spch-1	C04G2.8	0	1	0	0	0	0	0	0	0	1
spch-2	C10G11.9	1	1	0	0	0	0	0	0	0	2
spch-3	T27A3.4	0	1	0	0	0	0	0	0	0	1
spe-11	F48C1.7	0	1	0	0	0	0	0	0	0	1
spe-15	F47G6.4	0	1	0	0	0	0	0	0	0	1
spe-26	R10H10.2	0	1	0	0	0	0	0	0	0	1
spe-46	W06D4.2	0	1	0	0	0	0	0	0	0	1
spe-8	F53G12.6	0	1	0	0	0	0	0	0	0	1
spe-9	C17D12.6	1	1	0	0	0	0	0	0	0	2
spin-3	F09A5.1	0	1	0	1	0	0	0	0	0	2
spp-18	F27C8.4	1	1	0	0	0	0	0	0	0	2
spp-2	T08A9.12	0	1	1	1	0	0	0	0	0	3
spp-22	ZK867.3	0	1	0	0	0	0	0	0	0	1
spp-8	C28C12.5	1	1	1	0	0	0	0	0	0	3
sptf-1	F45H11.1	0	1	0	0	0	0	0	0	0	1
sqst-1	T12G3.1	1	1	0	0	1	0	0	0	0	3
sqt-1	B0491.2	1	1	0	1	0	0	0	0	0	3
sqt-3	F23H12.4	1	1	0	0	0	0	0	0	0	2
srap-1	T06D8.1	0	1	0	0	0	0	0	0	0	1
srh-2	C05E4.14	0	1	0	0	0	0	0	0	0	1
srp-2	C05E4.1	0	1	0	0	0	0	0	0	0	1
srp-8	F20D6.3	1	1	0	0	0	0	0	0	0	2
srr-6	C13D9.1	1	1	0	1	0	0	0	0	0	3
srsx-34	C25E10.3	0	1	0	0	0	1	0	0	0	2
ssp-10	K07F5.9	0	1	0	0	0	0	0	0	0	1
ssp-11	T28H11.6	0	1	0	0	0	0	0	0	0	1
ssp-16	T27A3.3	0	1	0	0	0	0	0	0	0	1
ssp-19	C55C2.2	0	1	0	0	0	0	0	0	0	1
ssp-31	ZK1225.6	0	1	0	0	0	0	0	0	0	1
ssp-33	R08A2.3	0	1	0	0	0	0	0	0	0	1
ssp-34	ZC168.6	0	1	0	0	0	0	0	0	0	1
ssp-35	F55C5.1	0	1	0	0	0	0	0	0	0	1
ssq-1	K07F5.11	0	1	0	0	0	0	0	0	0	1
ssq-2	T28H11.5	0	1	0	0	0	0	0	0	0	1
ssq-3	ZC477.1	0	1	0	1	0	0	0	0	0	2
ssq-4	T28H11.1	0	1	0	1	0	0	0	0	0	2
sss-1	F32B6.5	0	1	0	0	0	0	0	0	0	1
sst-20	F54C1.9	0	1	0	0	0	0	0	0	0	1
sti-1	R09E12.3	0	1	0	0	0	0	0	0	0	1
sue-1	F07A5.5	1	1	0	0	0	0	0	0	0	2
sul-3	C54D2.4	0	1	0	0	0	1	0	0	0	2
sulp-2	F14D12.5	0	1	1	0	0	0	0	0	0	2
svh-5	C33A11.4	1	1	1	0	0	0	0	0	0	3
swt-1	K02D7.5	1	1	0	0	0	0	0	0	0	2
swt-3	C06G8.1	0	1	1	0	0	0	0	0	0	2
syd-9	ZK867.1	1	1	0	0	0	0	0	0	0	2
sym-1	C44H4.3	1	1	0	0	0	0	0	0	0	2
T01D3.6	T01D3.6	0	1	0	0	1	0	0	0	0	2
T02B11.3	T02B11.3	0	1	0	0	0	1	0	0	0	2
T02C5.1	T02C5.1	1	1	0	0	0	0	0	0	0	2
T02E1.6	T02E1.6	0	1	0	1	0	0	0	0	0	2
T02E9.5	T02E9.5	0	1	0	1	0	0	0	0	0	2
T03E6.8	T03E6.8	0	1	1	0	0	0	0	0	0	2
T03F6.6	T03F6.6	0	1	0	0	0	0	0	0	0	1
T04A8.18	T04A8.18	1	1	0	0	0	0	0	0	0	2
T04B2.7	T04B2.7	0	1	0	0	0	0	0	0	0	1
T04C12.7	T04C12.7	0	1	1	0	0	1	0	0	0	3
T04F3.1	T04F3.1	0	1	1	1	0	0	0	0	0	3
T04F8.7	T04F8.7	1	1	0	0	0	0	0	0	0	2
T05A7.6	T05A7.6	0	1	0	1	0	0	0	0	0	2
T05C12.1	T05C12.1	0	1	0	0	0	0	0	0	0	1
T05D4.2	T05D4.2	0	1	0	0	0	0	0	0	0	1
T05E12.3	T05E12.3	0	1	0	0	0	0	0	0	0	1
T05F1.11	T05F1.11	1	1	1	0	0	0	0	0	0	3
T05F1.5	T05F1.5	0	1	0	0	0	0	0	0	0	1
T05F1.8	T05F1.8	0	1	0	0	0	0	0	0	0	1
T06C10.3	T06C10.3	0	1	0	0	0	0	0	0	0	1
T06D8.10	T06D8.10	1	1	0	0	0	0	0	0	0	2
T07A5.1	T07A5.1	0	1	1	0	0	0	0	0	0	2
T07D4.2	T07D4.2	1	1	0	0	0	0	0	0	0	2
T07G12.5	T07G12.5	0	1	0	0	0	0	0	0	0	1
T08B2.12	T08B2.12	0	1	0	0	0	0	0	0	0	1
T08B6.4	T08B6.4	0	1	0	0	0	0	0	0	0	1
T08B6.9	T08B6.9	0	1	0	0	0	0	0	0	0	1
T08G11.2	T08G11.2	0	1	0	0	0	0	0	0	0	1
T09A12.1	T09A12.1	0	1	0	0	0	0	0	0	0	1
T09B4.4	T09B4.4	0	1	0	0	0	0	0	0	0	1
T09E11.11	T09E11.11	1	1	0	0	0	0	0	0	0	2
T09F5.10	T09F5.10	0	1	0	0	0	0	0	0	0	1
T10E9.4	T10E9.4	0	1	0	0	0	0	0	0	0	1
T11B7.5	T11B7.5	0	1	0	0	0	0	0	0	0	1
T12A2.1	T12A2.1	0	1	0	0	0	0	0	0	0	1
T12A2.3	T12A2.3	0	1	0	1	0	0	0	0	0	2
T13F2.9	T13F2.9	0	1	0	0	0	0	0	0	0	1
T15B12.2	T15B12.2	0	1	0	0	0	0	0	0	0	1
T16A9.5	T16A9.5	0	1	0	0	0	0	0	0	0	1
T16G1.4	T16G1.4	0	1	0	0	1	0	0	0	0	2
T16G1.5	T16G1.5	0	1	0	0	1	0	0	0	0	2
T16G1.6	T16G1.6	0	1	0	0	0	1	0	0	0	2
T16G1.7	T16G1.7	0	1	0	0	0	0	0	0	0	1
T19D12.5	T19D12.5	0	1	0	0	0	0	0	0	0	1
T19E7.6	T19E7.6	0	1	0	0	0	0	0	0	0	1
T19H12.3	T19H12.3	0	1	0	0	0	0	0	0	0	1
T19H5.6	T19H5.6	0	1	0	0	0	0	0	0	0	1
T20B3.1	T20B3.1	1	1	0	0	0	0	0	0	0	2
T20G5.8	T20G5.8	1	1	1	0	0	0	0	0	0	3
T21G5.1	T21G5.1	0	1	0	0	0	0	0	0	0	1
T22B3.3	T22B3.3	0	1	0	0	0	0	0	0	0	1
T22C1.8	T22C1.8	0	1	0	0	0	0	0	0	0	1
T22C1.9	T22C1.9	0	1	0	0	0	0	0	0	0	1
T22F3.11	T22F3.11	0	1	0	0	0	0	0	0	0	1
T23B12.8	T23B12.8	1	1	0	0	0	0	0	0	0	2
T23B3.5	T23B3.5	0	1	0	0	0	0	0	0	0	1
T23E7.2	T23E7.2	0	1	0	0	0	0	0	0	0	1
T23E7.6	T23E7.6	1	1	0	0	0	0	0	0	0	2
T23F11.2	T23F11.2	0	1	0	0	0	0	0	0	0	1
T23F2.2	T23F2.2	0	1	0	0	0	0	0	0	0	1
T23F4.2	T23F4.2	1	1	0	0	0	0	0	0	0	2
T23G11.1	T23G11.1	0	1	0	0	0	0	0	0	0	1
T24C2.5	T24C2.5	0	1	1	0	0	0	0	0	0	2
T24E12.5	T24E12.5	1	1	0	0	0	0	0	0	0	2
T25B9.6	T25B9.6	0	1	0	0	0	0	0	0	0	1
T25G12.6	T25G12.6	0	1	0	0	0	0	0	0	0	1
T26H5.8	T26H5.8	1	1	0	0	0	0	0	0	0	2
T26H5.9	T26H5.9	1	1	0	0	0	0	0	0	0	2
T27A3.5	T27A3.5	0	1	0	1	0	0	0	0	0	2
T27C10.8	T27C10.8	0	1	0	0	0	0	0	0	0	1
T27C4.1	T27C4.1	0	1	0	0	0	0	0	0	0	1
T27D12.1	T27D12.1	0	1	1	0	0	0	0	0	0	2
T27E4.7	T27E4.7	0	1	1	0	0	0	0	0	0	2
T27E7.1	T27E7.1	0	1	0	0	0	0	0	0	0	1
T28B8.1	T28B8.1	0	1	0	0	1	0	0	0	0	2
T28B8.4	T28B8.4	0	1	0	0	0	0	0	0	0	1
T28B8.6	T28B8.6	0	1	0	0	0	0	0	0	0	1
T28D6.3	T28D6.3	0	1	0	0	0	0	0	0	0	1
T28F3.8	T28F3.8	0	1	0	0	0	0	0	0	0	1
T28F4.3	T28F4.3	0	1	0	0	0	0	0	0	0	1
T28F4.5	T28F4.5	0	1	1	0	0	0	0	0	0	2
T28H11.7	T28H11.7	0	1	0	0	0	0	0	0	0	1
tag-164	Y76A2A.1	1	1	1	0	0	0	0	0	0	3
tag-209	R06F6.11	0	1	0	0	0	0	0	0	0	1
tag-234	F55C12.7	1	1	0	0	1	0	0	0	0	3
tag-244	C34H4.3	1	1	0	0	0	0	0	0	0	2
tbx-34	Y47D3A.10	0	1	0	0	0	0	0	0	0	1
thn-2	F28D1.5	0	1	1	0	0	0	0	0	0	2
tir-1	F13B10.1	1	1	0	0	0	0	0	0	0	2
tkt-1	F01G10.1	0	1	1	0	0	0	0	0	0	2
tnc-2	ZK673.7	0	1	0	0	0	0	0	0	0	1
tni-3	T20B3.2	0	1	0	0	0	0	0	0	0	1
tns-1	M01E11.7	1	1	0	1	0	0	0	0	0	3
tpra-1	D1046.5	1	1	0	0	0	0	0	0	0	2
tps-1	ZK54.2	1	1	0	0	0	0	0	0	0	2
tsct-1	T18D3.7	0	1	0	0	0	0	0	0	0	1
tsp-10	T14B4.4	0	1	0	0	0	0	0	0	0	1
ttbk-2	F36H12.8	0	1	0	0	0	0	0	0	0	1
ttbk-3	F32B6.10	0	1	0	0	0	0	0	0	0	1
ttbk-4	W01B6.2	0	1	0	0	0	0	0	0	0	1
ttbk-5	C04G2.2	0	1	0	0	0	0	0	0	0	1
ttm-2	F26G1.4	1	1	1	0	0	0	0	0	0	3
ttr-10	F19F10.4	0	1	0	0	0	0	0	0	0	1
ttr-12	F46B3.4	0	1	0	0	0	0	0	0	0	1
ttr-17	Y5F2A.2	0	1	0	0	0	0	0	0	0	1
ttr-23	T21C9.8	1	1	1	0	0	1	0	0	0	4
ttr-34	F09A5.9	0	1	0	0	0	0	0	0	0	1
ttr-37	F21E9.3	0	1	0	1	0	0	0	0	0	2
ttr-44	C56A3.2	1	1	1	0	0	0	0	0	0	3
tts-1	F09E10.11	1	1	0	0	0	0	0	0	0	2
twk-22	T01B4.2	0	1	0	0	0	0	0	0	0	1
txt-1	C50D2.3	0	1	0	0	0	0	0	0	0	1
txt-13	C06A1.2	1	1	0	0	0	0	0	0	0	2
txt-17	F20A1.10	0	1	1	0	0	0	0	0	0	2
txt-4	K03H6.2	0	1	1	0	0	0	0	0	0	2
ubc-8	Y94H6A.6	1	1	0	0	0	0	0	0	0	2
ubxn-5	T01E8.9	0	1	0	0	0	0	0	0	0	1
ugt-15	C44H9.1	0	1	0	0	0	0	0	0	0	1
ugt-18	ZC443.5	0	1	0	0	0	0	0	0	0	1
ugt-2	AC3.8	1	1	0	0	1	0	0	0	0	3
ugt-31	Y39G10AR.6	0	1	0	0	0	0	0	0	0	1
ugt-33	C35A5.2	0	1	0	0	0	0	0	0	0	1
ugt-52	F56B3.7	1	1	0	0	0	0	0	0	0	2
ugt-54	T25B9.7	0	1	0	0	0	0	0	0	0	1
ugt-6	ZC455.4	1	1	1	1	0	0	0	0	0	4
unc-104	C52E12.2	0	1	0	0	0	0	0	0	0	1
unc-13	ZK524.2	0	1	0	0	0	0	0	0	0	1
unc-25	Y37D8A.23	0	1	0	0	0	0	0	0	0	1
unc-29	T08G11.5	0	1	0	0	0	0	0	0	0	1
unc-52	ZC101.2	1	1	0	0	0	0	0	0	0	2
unc-53	F45E10.1	1	1	0	0	0	0	0	0	0	2
unc-7	R07D5.1	0	1	0	0	0	0	0	0	0	1
unc-77	C11D2.6	0	1	0	0	0	0	0	0	0	1
unk-1	C34D10.2	1	1	1	0	0	0	0	0	0	3
vab-23	ZK930.3	0	1	0	0	0	0	0	0	0	1
vab-3	F14F3.1	0	1	0	0	0	0	0	0	0	1
vap-2	T05A10.5	0	1	1	0	0	0	0	0	0	2
W01B11.6	W01B11.6	0	1	0	0	0	0	0	0	0	1
W01B6.5	W01B6.5	0	1	0	0	0	0	0	0	0	1
W01B6.6	W01B6.6	0	1	0	0	0	0	0	0	0	1
W01D2.3	W01D2.3	0	1	0	0	0	0	0	0	0	1
W02A2.9	W02A2.9	0	1	0	0	0	0	0	0	0	1
W02B12.12	W02B12.12	0	1	0	0	0	0	0	0	0	1
W02D7.4	W02D7.4	0	1	0	0	0	0	0	0	0	1
W02D9.10	W02D9.10	1	1	1	0	0	0	0	0	0	3
W03C9.1	W03C9.1	0	1	0	0	0	0	0	0	0	1
W03D2.6	W03D2.6	0	1	1	0	1	0	0	0	0	3
W03D8.1	W03D8.1	0	1	0	0	0	0	0	0	0	1
W03D8.5	W03D8.5	0	1	0	0	0	0	0	0	0	1
W03D8.9	W03D8.9	0	1	0	0	0	0	0	0	0	1
W03F11.4	W03F11.4	0	1	0	0	0	0	0	0	0	1
W03F9.11	W03F9.11	0	1	0	0	0	0	0	0	0	1
W03F9.4	W03F9.4	0	1	0	0	0	0	0	0	0	1
W03G9.5	W03G9.5	0	1	0	0	0	0	0	0	0	1
W04A8.4	W04A8.4	1	1	0	0	0	0	0	0	0	2
W04B5.1	W04B5.1	0	1	0	0	0	0	0	0	0	1
W05H9.1	W05H9.1	1	1	1	0	0	0	0	0	0	3
W05H9.3	W05H9.3	0	1	0	0	0	0	0	0	0	1
W07B8.4	W07B8.4	0	1	0	0	0	0	0	0	0	1
W09C3.2	W09C3.2	0	1	0	0	0	0	0	0	0	1
W09C3.4	W09C3.4	0	1	0	1	0	0	0	0	0	2
W09D6.4	W09D6.4	0	1	0	0	0	0	0	0	0	1
wht-4	F02E11.1	0	1	0	0	0	0	0	0	0	1
wht-5	F19B6.4	1	1	0	1	0	0	0	0	0	3
wht-8	Y47D3A.11	0	1	0	0	0	0	0	0	0	1
wrt-10	ZK1290.8	1	1	0	0	0	0	0	0	0	2
xbx-5	T24A11.2	0	1	0	0	0	0	0	0	0	1
Y102A5C.36	Y102A5C.36	1	1	0	0	0	0	0	0	0	2
Y105C5A.15	Y105C5A.15	0	1	0	0	0	0	0	0	0	1
Y105C5A.24	Y105C5A.24	0	1	1	0	0	0	0	0	0	2
Y105C5B.17	Y105C5B.17	0	1	0	0	0	0	0	0	0	1
Y105C5B.18	Y105C5B.18	0	1	0	0	0	0	0	0	0	1
Y105E8A.27	Y105E8A.27	0	1	0	0	0	0	0	0	0	1
Y106G6A.4	Y106G6A.4	0	1	0	0	0	0	0	0	0	1
Y106G6D.2	Y106G6D.2	0	1	0	0	0	0	0	0	0	1
Y106G6D.3	Y106G6D.3	0	1	0	0	0	0	0	0	0	1
Y106G6G.1	Y106G6G.1	0	1	0	0	0	0	0	0	0	1
Y106G6G.4	Y106G6G.4	1	1	0	0	0	0	0	0	0	2
Y106G6H.13	Y106G6H.13	0	1	0	0	0	0	0	0	0	1
Y110A2AL.9	Y110A2AL.9	0	1	0	0	0	0	0	0	0	1
Y113G7C.1	Y113G7C.1	0	1	0	0	0	0	0	0	0	1
Y119C1B.1	Y119C1B.1	0	1	0	0	0	0	0	0	0	1
Y119D3B.13	Y119D3B.13	0	1	0	0	0	0	0	0	0	1
Y15E3A.4	Y15E3A.4	0	1	1	0	0	0	0	0	0	2
Y15E3A.5	Y15E3A.5	1	1	1	0	0	0	0	0	1	3
Y17D7B.7	Y17D7B.7	1	1	0	0	0	0	0	0	0	2
Y17D7C.3	Y17D7C.3	1	1	0	0	0	0	0	0	0	2
Y18D10A.23	Y18D10A.23	0	1	0	0	0	0	0	0	0	1
Y20C6A.1	Y20C6A.1	1	1	1	0	0	0	0	0	0	3
Y22D7AL.10	Y22D7AL.10	0	1	0	0	0	0	0	0	0	1
Y22D7AR.6	Y22D7AR.6	1	1	1	0	0	0	0	0	0	3
Y25C1A.14	Y25C1A.14	0	1	0	0	0	0	0	0	0	1
Y32B12C.1	Y32B12C.1	0	1	0	0	0	0	0	0	0	1
Y32B12C.5	Y32B12C.5	0	1	0	0	0	0	0	0	0	1
Y32F6B.1	Y32F6B.1	0	1	0	1	0	0	0	0	0	2
Y34B4A.5	Y34B4A.5	0	1	0	0	0	0	0	0	0	1
Y34F4.1	Y34F4.1	0	1	0	0	1	0	0	0	0	2
Y34F4.2	Y34F4.2	0	1	0	0	1	0	0	0	0	2
Y34F4.3	Y34F4.3	0	1	0	0	0	0	0	0	0	1
Y37D8A.5	Y37D8A.5	1	1	0	0	0	0	0	0	0	2
Y37E11AL.2	Y37E11AL.2	0	1	0	0	0	0	0	0	0	1
Y37E11AR.7	Y37E11AR.7	0	1	0	0	0	0	0	0	0	1
Y37E11B.10	Y37E11B.10	0	1	0	0	0	0	0	0	0	1
Y37F4.5	Y37F4.5	0	1	0	0	0	0	0	0	0	1
Y37H2A.13	Y37H2A.13	0	1	0	0	0	0	0	0	0	1
Y38C1AA.7	Y38C1AA.7	0	1	0	0	0	0	0	0	0	1
Y38E10A.17	Y38E10A.17	0	1	0	0	0	0	0	0	0	1
Y38F1A.1	Y38F1A.1	0	1	1	0	0	0	0	0	0	2
Y38H8A.2	Y38H8A.2	0	1	0	0	0	0	0	0	0	1
Y38H8A.3	Y38H8A.3	1	1	0	0	0	0	0	0	0	2
Y38H8A.4	Y38H8A.4	0	1	0	0	0	0	0	0	0	1
Y39B6A.1	Y39B6A.1	0	1	0	0	0	0	0	0	0	1
Y39B6A.30	Y39B6A.30	0	1	0	0	0	0	0	0	0	1
Y39G10AR.11	Y39G10AR.11	1	1	0	0	0	0	0	0	0	2
Y39G10AR.16	Y39G10AR.16	0	1	0	0	0	0	0	0	0	1
Y40H4A.2	Y40H4A.2	0	1	0	0	0	0	0	0	0	1
Y41C4A.32	Y41C4A.32	0	1	0	0	0	0	0	0	0	1
Y41D4B.18	Y41D4B.18	0	1	0	0	0	0	0	0	0	1
Y42G9A.1	Y42G9A.1	0	1	1	1	0	0	0	0	0	3
Y42G9A.2	Y42G9A.2	0	1	0	1	0	0	0	0	0	2
Y42G9A.3	Y42G9A.3	0	1	0	0	0	0	0	0	0	1
Y43C5A.3	Y43C5A.3	0	1	1	0	1	0	0	0	0	3
Y43C5A.4	Y43C5A.4	0	1	0	0	0	0	0	0	0	1
Y43C5B.3	Y43C5B.3	0	1	0	0	0	0	0	0	0	1
Y43F8A.2	Y43F8A.2	0	1	0	1	0	0	0	0	0	2
Y43F8B.9	Y43F8B.9	0	1	0	0	0	0	0	0	0	1
Y43F8C.5	Y43F8C.5	0	1	0	0	0	0	0	0	0	1
Y44A6D.5	Y44A6D.5	0	1	0	0	0	0	0	0	0	1
Y45F10B.3	Y45F10B.3	0	1	0	0	0	0	0	0	0	1
Y46G5A.20	Y46G5A.20	1	1	1	0	0	0	0	0	0	3
Y46H3A.4	Y46H3A.4	0	1	0	0	0	0	0	0	0	1
Y47D3A.13	Y47D3A.13	0	1	0	0	0	0	0	0	0	1
Y47D3A.31	Y47D3A.31	0	1	0	0	0	0	0	0	0	1
Y47D7A.6	Y47D7A.6	0	1	0	0	0	0	0	0	0	1
Y47G6A.15	Y47G6A.15	0	1	0	0	0	0	0	0	0	1
Y47G6A.19	Y47G6A.19	0	1	0	1	0	0	0	0	0	2
Y47G6A.5	Y47G6A.5	0	1	0	0	0	0	0	0	0	1
Y48A6B.9	Y48A6B.9	1	1	0	0	0	0	0	0	0	2
Y48C3A.5	Y48C3A.5	0	1	0	0	0	0	0	0	0	1
Y49E10.10	Y49E10.10	0	1	0	0	0	0	0	0	0	1
Y51A2D.13	Y51A2D.13	0	1	0	0	0	0	0	0	0	1
Y51B9A.5	Y51B9A.5	0	1	0	0	0	0	0	0	0	1
Y51B9A.9	Y51B9A.9	1	1	1	0	1	0	0	0	0	4
Y51H4A.13	Y51H4A.13	1	1	0	0	0	0	0	0	0	2
Y51H4A.25	Y51H4A.25	1	1	0	0	0	1	0	0	0	3
Y51H4A.5	Y51H4A.5	0	1	0	1	0	0	0	0	0	2
Y51H4A.7	Y51H4A.7	0	1	0	0	0	0	0	0	0	1
Y51H4A.8	Y51H4A.8	0	1	1	0	0	0	0	0	0	2
Y51H7C.9	Y51H7C.9	0	1	0	0	0	0	0	0	0	1
Y53C10A.10	Y53C10A.10	0	1	0	0	0	0	0	0	0	1
Y53C12A.7	Y53C12A.7	0	1	0	0	0	0	0	0	0	1
Y53C12B.7	Y53C12B.7	0	1	0	0	0	0	0	0	0	1
Y53F4B.19	Y53F4B.19	0	1	0	0	0	0	0	0	0	1
Y53F4B.45	Y53F4B.45	0	1	0	0	0	0	0	0	0	1
Y54F10BM.3	Y54F10BM.3	0	1	0	0	0	0	0	0	0	1
Y54G2A.11	Y54G2A.11	0	1	0	0	0	0	0	0	0	1
Y54G2A.13	Y54G2A.13	0	1	0	0	0	0	0	0	0	1
Y54G2A.15	Y54G2A.15	0	1	0	0	0	0	0	0	0	1
Y54G2A.20	Y54G2A.20	0	1	0	0	0	0	0	0	0	1
Y54G2A.36	Y54G2A.36	1	1	1	0	0	0	0	0	0	3
Y55B1AR.4	Y55B1AR.4	0	1	0	0	0	0	0	0	0	1
Y55B1BL.1	Y55B1BL.1	1	1	1	0	0	0	0	0	0	3
Y55B1BR.6	Y55B1BR.6	0	1	0	0	0	0	0	0	0	1
Y55F3AR.2	Y55F3AR.2	0	1	0	0	0	0	0	0	0	1
Y57A10A.14	Y57A10A.14	1	1	0	1	0	0	0	0	0	3
Y57G11A.2	Y57G11A.2	0	1	0	0	0	0	0	0	0	1
Y57G11C.22	Y57G11C.22	0	1	0	0	0	0	0	0	0	1
Y57G11C.23	Y57G11C.23	0	1	0	0	0	0	0	0	0	1
Y57G11C.5	Y57G11C.5	0	1	0	0	0	0	0	0	0	1
Y57G7A.5	Y57G7A.5	0	1	0	0	0	0	0	0	0	1
Y57G7A.6	Y57G7A.6	0	1	1	0	0	0	0	0	0	2
Y59E9AL.2	Y59E9AL.2	0	1	0	0	0	0	0	0	0	1
Y59E9AL.3	Y59E9AL.3	0	1	0	0	0	0	0	0	0	1
Y59H11AR.4	Y59H11AR.4	0	1	0	0	0	0	0	0	0	1
Y65A5A.1	Y65A5A.1	1	1	0	0	0	0	0	0	0	2
Y65B4A.9	Y65B4A.9	0	1	0	0	0	0	0	0	0	1
Y65B4BR.1	Y65B4BR.1	0	1	0	0	0	0	0	0	0	1
Y67A10A.3	Y67A10A.3	0	1	0	0	0	0	0	0	0	1
Y67A6A.1	Y67A6A.1	0	1	0	0	0	0	0	0	0	1
Y69A2AL.2	Y69A2AL.2	0	1	0	0	0	0	0	0	0	1
Y69A2AR.12	Y69A2AR.12	0	1	0	0	0	0	0	0	0	1
Y69A2AR.19	Y69A2AR.19	0	1	0	0	0	0	0	0	0	1
Y69E1A.1	Y69E1A.1	0	1	0	0	0	0	0	0	0	1
Y69E1A.2	Y69E1A.2	0	1	0	0	0	0	0	0	0	1
Y69E1A.5	Y69E1A.5	1	1	1	0	0	0	0	0	0	3
Y6G8.2	Y6G8.2	1	1	1	0	0	0	0	0	0	3
Y70C5A.3	Y70C5A.3	1	1	1	0	0	0	0	0	0	3
Y70G10A.3	Y70G10A.3	0	1	0	0	0	0	0	0	0	1
Y71A12B.14	Y71A12B.14	0	1	0	0	0	0	0	0	0	1
Y71A12B.19	Y71A12B.19	0	1	0	1	0	0	0	0	0	2
Y71F9AL.2	Y71F9AL.2	0	1	0	0	0	0	0	0	0	1
Y71F9AR.2	Y71F9AR.2	0	1	0	0	0	0	0	0	0	1
Y71F9B.13	Y71F9B.13	0	1	0	0	0	0	0	0	0	1
Y71F9B.15	Y71F9B.15	0	1	0	0	0	0	0	0	0	1
Y71G12B.22	Y71G12B.22	0	1	0	0	0	0	0	0	0	1
Y71G12B.27	Y71G12B.27	0	1	0	0	0	0	0	0	0	1
Y71G12B.3	Y71G12B.3	0	1	0	0	0	0	0	0	0	1
Y71G12B.30	Y71G12B.30	0	1	1	0	0	0	0	0	0	2
Y71H2AM.10	Y71H2AM.10	1	1	0	0	0	0	0	0	0	2
Y71H2AM.12	Y71H2AM.12	0	1	0	0	0	0	0	0	0	1
Y72A10A.1	Y72A10A.1	0	1	1	0	0	0	0	0	0	2
Y75B8A.23	Y75B8A.23	0	1	0	0	0	0	0	0	0	1
Y77E11A.14	Y77E11A.14	1	1	0	1	0	0	0	0	0	3
Y7A9D.1	Y7A9D.1	0	1	0	0	0	0	0	0	0	1
Y82E9BR.17	Y82E9BR.17	0	1	0	0	0	0	0	0	0	1
Y94H6A.10	Y94H6A.10	0	1	0	0	0	0	0	0	0	1
ZC190.4	ZC190.4	1	1	0	0	0	0	0	0	0	2
ZC204.12	ZC204.12	1	1	1	0	0	0	0	0	0	3
ZC21.3	ZC21.3	0	1	0	0	0	0	0	0	0	1
ZC239.22	ZC239.22	0	1	0	0	0	0	0	0	0	1
ZC239.6	ZC239.6	0	1	0	0	0	0	0	0	0	1
ZC247.1	ZC247.1	0	1	1	0	0	0	0	0	0	2
ZC317.7	ZC317.7	0	1	0	0	0	0	0	0	0	1
ZC395.5	ZC395.5	0	1	1	0	0	0	0	0	0	2
ZC412.10	ZC412.10	0	1	0	1	0	0	0	0	0	2
ZC412.5	ZC412.5	0	1	0	0	0	0	0	0	0	1
ZC434.9	ZC434.9	0	1	0	0	0	0	0	0	0	1
ZC443.3	ZC443.3	1	1	1	0	0	0	0	0	0	3
ZC443.4	ZC443.4	0	1	0	0	0	0	0	0	0	1
ZC477.7	ZC477.7	0	1	0	0	0	0	0	0	0	1
ZC487.1	ZC487.1	0	1	0	0	0	0	0	0	0	1
ZC581.2	ZC581.2	0	1	0	0	0	0	0	0	0	1
ZC581.3	ZC581.3	0	1	0	0	0	0	0	0	0	1
ZC581.7	ZC581.7	0	1	0	0	0	0	0	0	0	1
zeel-1	Y39G10AR.5	0	1	0	0	0	0	0	0	0	1
zig-6	T03G11.8	0	1	0	0	0	0	0	0	0	1
zip-1	Y75B8A.35	0	1	0	0	0	0	0	0	0	1
zip-8	F23F12.9	0	1	0	0	0	0	0	0	0	1
zipt-2.1	C06G8.3	1	1	0	0	0	0	0	0	0	2
ZK1010.5	ZK1010.5	0	1	0	0	0	0	0	0	0	1
ZK1053.2	ZK1053.2	0	1	0	0	0	0	0	0	0	1
ZK1128.7	ZK1128.7	1	1	0	0	0	0	0	0	0	2
ZK1225.4	ZK1225.4	0	1	0	0	0	0	0	0	0	1
ZK1248.5	ZK1248.5	0	1	0	0	0	0	0	0	0	1
ZK1290.13	ZK1290.13	1	1	0	0	0	0	0	0	0	2
ZK1307.3	ZK1307.3	0	1	0	0	0	0	0	0	0	1
ZK1307.4	ZK1307.4	0	1	0	0	0	0	0	0	0	1
ZK250.13	ZK250.13	0	1	0	0	0	1	0	0	0	2
ZK265.3	ZK265.3	0	1	0	0	0	0	0	0	0	1
ZK353.3	ZK353.3	0	1	0	0	0	0	0	0	0	1
ZK354.2	ZK354.2	0	1	0	0	0	0	0	0	0	1
ZK354.6	ZK354.6	0	1	0	0	0	0	0	0	0	1
ZK354.7	ZK354.7	0	1	0	0	0	0	0	0	0	1
ZK354.8	ZK354.8	0	1	0	0	0	0	0	0	0	1
ZK418.2	ZK418.2	0	1	0	0	0	0	0	0	0	1
ZK484.7	ZK484.7	0	1	0	0	0	0	0	0	0	1
ZK512.10	ZK512.10	0	1	0	0	0	0	0	0	0	1
ZK512.8	ZK512.8	0	1	0	0	0	0	0	0	0	1
ZK550.3	ZK550.3	0	1	0	0	0	0	0	0	0	1
ZK550.5	ZK550.5	0	1	0	0	0	0	0	0	0	1
ZK550.6	ZK550.6	1	1	1	0	0	0	0	0	0	3
ZK593.2	ZK593.2	0	1	0	0	0	0	0	0	0	1
ZK596.2	ZK596.2	0	1	0	0	0	0	0	0	0	1
ZK616.65	ZK616.65	1	1	0	0	0	0	0	0	0	2
ZK616.8	ZK616.8	0	1	0	0	0	0	0	0	0	1
ZK637.12	ZK637.12	0	1	0	0	0	0	0	0	0	1
ZK669.2	ZK669.2	0	1	0	0	0	0	0	0	0	1
ZK669.3	ZK669.3	0	1	1	0	0	0	0	0	0	2
ZK673.1	ZK673.1	0	1	0	0	0	0	0	0	0	1
ZK688.10	ZK688.10	0	1	0	0	0	0	0	0	0	1
ZK795.2	ZK795.2	0	1	0	0	0	0	0	0	0	1
ZK822.4	ZK822.4	0	1	0	0	0	0	0	0	0	1
ZK84.1	ZK84.1	1	1	0	0	0	0	0	0	0	2
ZK84.2	ZK84.2	0	1	0	0	0	0	0	0	0	1
ZK858.2	ZK858.2	0	1	0	0	0	0	0	0	0	1
ZK858.8	ZK858.8	0	1	0	0	0	0	0	0	0	1
ZK892.3	ZK892.3	0	1	0	0	0	0	0	0	0	1
ZK892.5	ZK892.5	0	1	0	0	0	0	0	0	0	1
ZK938.1	ZK938.1	0	1	0	0	0	0	0	0	0	1
ZK945.6	ZK945.6	0	1	0	0	0	0	0	0	0	1
ZK945.7	ZK945.7	0	1	0	0	0	0	0	0	0	1
zmp-3	C31B8.8	0	1	1	0	0	0	0	0	0	2
ztf-16	R08E3.4	0	1	0	0	0	0	0	0	0	1
abf-2	C50F2.10	1	0	1	0	1	0	0	0	0	3
abhd-3.1	Y60A3A.7	0	0	0	0	1	0	0	0	0	1
acs-19	C36A4.9	0	0	0	0	1	0	0	0	1	1
acs-21	C50H11.1	1	0	1	0	1	0	0	0	0	3
allo-1	R102.5	1	0	0	0	1	0	0	0	0	2
atfs-1	ZC376.7	0	0	0	0	1	0	0	0	0	1
atg-16.2	K06A1.5	0	0	0	0	1	0	0	0	0	1
B0238.13	B0238.13	0	0	1	0	1	0	0	0	0	2
B0244.7	B0244.7	0	0	0	0	1	0	0	0	0	1
B0281.3	B0281.3	0	0	0	0	1	0	0	0	0	1
B0336.7	B0336.7	0	0	0	0	1	0	0	0	0	1
B0403.3	B0403.3	0	0	0	0	1	0	0	0	0	1
B0507.8	B0507.8	0	0	0	0	1	0	0	0	0	1
B0546.4	B0546.4	0	0	0	0	1	1	0	0	0	2
bath-45	F29C12.5	1	0	0	0	1	0	0	0	0	2
bcmo-2	F53C3.12	1	0	1	0	1	0	0	0	0	3
C01B10.6	C01B10.6	1	0	0	0	1	0	0	0	0	2
C01B4.7	C01B4.7	0	0	0	0	1	0	0	0	0	1
C01B4.8	C01B4.8	0	0	0	0	1	0	0	0	0	1
C03B1.14	C03B1.14	0	0	0	0	1	0	0	0	0	1
C06E4.3	C06E4.3	1	0	0	0	1	0	0	0	0	2
C07D10.5	C07D10.5	0	0	0	0	1	0	0	0	0	1
C07G1.7	C07G1.7	1	0	0	0	1	0	0	0	0	2
C09D4.4	C09D4.4	0	0	0	0	1	0	0	0	0	1
C15H9.3	C15H9.3	0	0	0	0	1	0	0	0	0	1
C23H5.8	C23H5.8	0	0	0	0	1	0	0	0	0	1
C24B5.4	C24B5.4	1	0	1	0	1	0	0	0	0	3
C25E10.7	C25E10.7	0	0	0	0	1	0	0	0	0	1
C25F6.1	C25F6.1	0	0	0	0	1	0	0	0	0	1
C25G4.2	C25G4.2	1	0	0	0	1	0	0	0	0	2
C27B7.2	C27B7.2	0	0	0	0	1	0	0	0	0	1
C30H7.1	C30H7.1	0	0	0	0	1	0	0	0	0	1
C31H2.4	C31H2.4	1	0	0	0	1	0	0	0	0	2
C35A5.6	C35A5.6	1	0	0	0	1	0	0	0	0	2
C35D10.5	C35D10.5	1	0	0	0	1	0	0	0	0	2
C37A5.7	C37A5.7	1	0	0	1	1	0	0	0	0	3
C37H5.5	C37H5.5	0	0	0	0	1	0	0	0	0	1
C39E9.8	C39E9.8	1	0	0	0	1	0	0	0	0	2
C42D4.1	C42D4.1	0	0	0	0	1	0	0	0	0	1
C44B12.6	C44B12.6	1	0	0	0	1	0	0	0	0	2
C46C2.2	C46C2.2	1	0	1	0	1	0	0	0	0	3
C49385	C49385	0	0	0	0	1	0	0	0	0	1
C49A9.6	C49A9.6	0	0	0	0	1	0	0	0	0	1
C49C3.10	C49C3.10	0	0	0	0	1	0	0	0	0	1
C49G7.10	C49G7.10	1	0	0	1	1	0	0	0	0	3
C49G7.7	C49G7.7	1	0	1	1	1	0	0	0	0	4
C50D2.7	C50D2.7	1	0	0	0	1	0	0	0	0	2
C50F4.9	C50F4.9	0	0	0	0	1	0	0	0	0	1
C54F6.5	C54F6.5	1	0	1	0	1	0	0	0	0	3
C54F6.6	C54F6.6	1	0	1	0	1	0	0	0	0	3
C56A3.6	C56A3.6	1	0	0	0	1	0	0	0	0	2
C56E6.2	C56E6.2	1	0	1	0	1	0	0	0	1	3
CE21A4	CE21A4	0	0	0	0	1	0	0	0	0	1
ceeh-1	K02F3.6	1	0	0	0	1	0	0	0	0	2
cest-8	C23H4.2	1	0	1	1	1	0	0	0	0	4
chn-1	T09B4.10	0	0	0	0	1	0	0	0	0	1
cil-1	C50C3.7	0	0	0	0	1	0	0	0	0	1
clc-1	C09F12.1	1	0	0	0	1	0	0	0	0	2
clec-10	C03H5.1	0	0	0	0	1	0	0	0	0	1
clec-17	E03H4.10	1	0	1	1	1	0	0	0	0	4
clec-264	F31D4.4	0	0	0	0	1	0	0	0	0	1
clec-265	M02F4.7	1	0	0	0	1	0	0	0	0	2
clec-4	Y38E10A.5	1	0	0	0	1	0	0	0	0	2
clec-56	F08H9.7	0	0	0	0	1	0	0	0	0	1
clec-62	F35C5.5	1	0	0	0	1	0	0	0	0	2
clec-65	F35C5.8	1	0	0	0	1	0	0	0	0	2
clec-66	F35C5.9	1	0	0	1	1	0	0	0	0	3
clk-1	ZC395.2	1	0	0	0	1	0	0	0	0	2
cnc-4	R09B5.9	1	0	0	0	1	1	0	0	0	3
coq-1	C24A11.9	1	0	0	0	1	0	0	0	0	2
coq-8	C35D10.4	1	0	0	0	1	0	0	0	0	2
cyp-13A12	F14F7.3	1	0	1	0	1	0	0	0	0	3
cyp-13A5	T10B9.2	0	0	1	0	1	0	0	0	0	2
cyp-13A6	T10B9.3	1	0	0	0	1	1	0	0	0	3
cyp-13A7	T10B9.10	0	0	0	0	1	0	0	0	0	1
cyp-13A8	T10B9.4	1	0	0	0	1	0	0	0	0	2
cyp-14A1	K09A11.2	1	0	1	1	1	0	0	0	0	4
cyp-14A4	R04D3.1	1	0	1	0	1	0	0	0	0	3
cyp-33C2	C45H4.17	1	0	1	0	1	0	0	0	0	3
cyp-33C8	R08F11.3	1	0	0	0	1	0	0	0	0	2
cyp-33D3	Y17D7A.4	1	0	1	0	1	0	0	0	0	3
cyp-34A8	B0213.14	0	0	1	0	1	0	0	0	0	2
D1022.3	D1022.3	0	0	0	1	1	0	0	0	0	2
D1054.5	D1054.5	1	0	0	0	1	0	0	0	0	2
D1086.1	D1086.1	0	0	1	0	1	0	0	0	0	2
D2007.1	D2007.1	1	0	0	0	1	0	0	0	0	2
DC2.5	DC2.5	1	0	0	0	1	0	0	0	0	2
dct-1	C14F5.1	0	0	0	0	1	0	0	0	0	1
dhs-14	R05D8.8	0	0	0	0	1	0	0	0	0	1
dhs-31	T04B2.6	0	0	1	0	1	0	0	0	0	2
dnj-10	F22B7.5	1	0	0	0	1	0	0	0	0	2
drp-1	T12E12.4	0	0	0	0	1	0	0	0	0	1
E02C12.6	E02C12.6	0	0	0	1	1	0	0	0	0	2
elo-6	F41H10.8	0	0	1	1	1	0	0	0	0	3
emb-8	K10D2.6	1	0	0	0	1	0	0	0	0	2
F11D11.3	F11D11.3	0	0	0	0	1	0	0	0	0	1
F13D12.3	F13D12.3	1	0	1	0	1	0	0	0	0	3
F14F8.8	F14F8.8	1	0	0	0	1	0	0	0	0	2
F14F9.2	F14F9.2	1	0	0	0	1	0	0	0	0	2
F15B9.10	F15B9.10	1	0	0	0	1	0	0	0	0	2
F15B9.6	F15B9.6	1	0	1	0	1	0	0	0	0	3
F15D4.5	F15D4.5	1	0	0	0	1	0	0	0	0	2
F16D3.6	F16D3.6	0	0	1	0	1	0	0	0	0	2
F17C11.6	F17C11.6	0	0	0	0	1	0	0	0	0	1
F20G2.1	F20G2.1	0	0	1	0	1	0	0	0	0	2
F21A9.2	F21A9.2	1	0	0	0	1	0	0	0	0	2
F22B3.7	F22B3.7	1	0	0	0	1	0	0	0	0	2
F22H10.2	F22H10.2	1	0	0	0	1	0	0	0	0	2
F23H12.3	F23H12.3	0	0	0	0	1	0	0	0	0	1
F25B3.5	F25B3.5	1	0	0	0	1	0	0	0	0	2
F25B4.7	F25B4.7	0	0	0	0	1	0	0	0	0	1
F27C1.2	F27C1.2	1	0	0	0	1	0	0	0	0	2
F27D9.2	F27D9.2	1	0	0	0	1	0	0	0	0	2
F28H1.1	F28H1.1	0	0	0	0	1	0	0	0	0	1
F34H10.3	F34H10.3	1	0	1	0	1	0	0	0	0	3
F35C8.5	F35C8.5	0	0	0	0	1	0	0	0	0	1
F35D11.3	F35D11.3	0	0	1	0	1	0	0	0	0	2
F38B7.3	F38B7.3	0	0	0	0	1	0	0	0	0	1
F41B4.3	F41B4.3	0	0	0	0	1	0	0	0	0	1
F41C3.1	F41C3.1	1	0	0	0	1	0	0	0	0	2
F42C5.6	F42C5.6	1	0	0	0	1	0	0	0	0	2
F48G7.13	F48G7.13	1	0	0	0	1	0	0	0	0	2
F49H12.4	F49H12.4	1	0	0	0	1	0	0	0	0	2
F54D5.3	F54D5.3	1	0	1	0	1	0	0	0	0	3
F55G11.7	F55G11.7	1	0	0	0	1	1	0	0	0	3
F56C11.3	F56C11.3	1	0	0	0	1	0	0	0	0	2
F56H9.2	F56H9.2	0	0	0	0	1	0	0	0	0	1
F58B4.5	F58B4.5	1	0	0	0	1	0	0	0	0	2
F58F9.3	F58F9.3	0	0	0	0	1	0	0	0	0	1
F59B10.4	F59B10.4	0	0	0	0	1	0	0	0	1	1
faah-2	B0218.2	1	0	0	0	1	0	0	0	0	2
fat-2	W02A2.1	0	0	0	0	1	0	0	0	0	1
fbxa-144	F44G3.8	0	0	0	0	1	0	0	0	0	1
fbxa-153	B0391.5	0	0	0	0	1	0	0	0	0	1
fbxa-162	C08E3.5	1	0	1	0	1	0	0	0	0	3
fbxa-92	Y119D3B.20	0	0	0	0	1	0	0	0	0	1
fbxc-3	F58H7.8	0	0	0	0	1	0	0	0	0	1
fbxc-58	C10C5.2	0	0	0	0	1	0	0	0	0	1
fgt-1	H17B01.1	1	0	0	0	1	0	0	0	0	2
galt-1	M03F8.4	1	0	0	1	1	0	0	0	0	3
gsp-2	F56C9.1	0	0	0	0	1	0	0	0	0	1
H12D21.5	H12D21.5	0	0	0	0	1	0	0	0	0	1
H28G03.2	H28G03.2	1	0	0	0	1	0	0	0	0	2
H34I24.2	H34I24.2	1	0	0	1	1	0	0	0	0	3
haf-3	F57A10.3	1	0	0	0	1	0	0	0	0	2
hmgr-1	F08F8.2	0	0	0	0	1	0	0	0	0	1
hrg-2	K01D12.14	1	0	1	0	1	0	0	0	0	3
hrpa-2	H28G03.1	1	0	0	0	1	0	0	0	0	2
inx-9	ZK792.3	1	0	1	0	1	0	0	0	0	3
K01C8.1	K01C8.1	0	0	0	0	1	0	0	0	0	1
[truncated: 4,087 more rows]

## Sheet: 2_Pathways
List of Genes Upregulated in 2 Pathways
ATFS-1			ATFS-1			ATFS-1			ATFS-1			ATFS-1			ATFS-1			ATFS-1			ATFS-1			Cyto-UPR			Cyto-UPR			Cyto-UPR			Cyto-UPR			Cyto-UPR			Cyto-UPR			Cyto-UPR			DAF-16			DAF-16
Cyto-UPR			DAF-16			SKN-1			mitoUPR			Innate Immunity			ER-UPR			Antioxidant Genes			HIF-1 Hypoxia			DAF-16			SKN-1			mitoUPR			Innate Immunity			ER-UPR			Antioxidant Genes			HIF-1 Hypoxia			SKN-1			mitoUPR
352 genes			429 genes			308 genes			186 genes			67 genes			40 genes			26 genes			13 genes			228 genes			122 genes			50 genes			37 genes			13 genes			5 genes			6 genes			100 genes			72 genes
gene	sequence		gene	sequence		gene	sequence		gene	sequence		gene	sequence		gene	sequence		gene	sequence		gene	sequence		gene	sequence		gene	sequence		gene	sequence		gene	sequence		gene	sequence		gene	sequence		gene	sequence		gene	sequence		gene	sequence
ctl-2	Y54G11A.5		ctl-2	Y54G11A.5		gst-10	Y45G12C.2		gpx-7	R03G5.5		ctl-3	Y54G11A.13		aagr-4	F52D1.1		ctl-2	Y54G11A.5		dpf-6	F44B9.1		ctl-2	Y54G11A.5		gst-38	F35E8.8		cbp-3	F40F12.7		clec-67	F56D6.2		gst-38	F35E8.8		ctl-2	Y54G11A.5		clec-245	C31G12.2		gst-1	R107.7		gst-29	Y53F4B.32
gst-33	C02A12.1		ctl-3	Y54G11A.13		gst-13	T26C5.1		gst-14	F37B1.3		clec-67	F56D6.2		acl-12	C01C10.3		ctl-3	Y54G11A.13		Y15E3A.5	Y15E3A.5		C08E8.4	C08E8.4		trx-3	M01H9.1		cdr-4	K01D12.11		abts-3	F57F10.1		C08E8.4	C08E8.4		gst-28	Y53F4B.31		dod-3	C24B9.9		gst-10	Y45G12C.2		gst-4	K08F4.7
trx-3	M01H9.1		gst-10	Y45G12C.2		gst-14	F37B1.3		gst-29	Y53F4B.32		F54C8.7	F54C8.7		bre-1	C53B4.7		gpx-6	T09A12.2		C56E6.2	C56E6.2		cdr-4	K01D12.11		cdr-4	K01D12.11		fbxa-51	T12B5.1		best-1	B0564.3		cbp-3	F40F12.7		gst-33	C02A12.1		dpf-6	F44B9.1		gst-16	F37B1.5		sod-3	C08A9.1
C08E8.4	C08E8.4		gst-15	F37B1.4		gst-7	F11G11.2		sod-3	C08A9.1		best-1	B0564.3		bus-18	F55A11.5		gpx-7	R03G5.5		ncr-1	F02E8.6		T12D8.5	T12D8.5		dsc-4	K02D7.4		fbxa-60	T12B5.10		C05D10.4	C05D10.4		cdr-4	K01D12.11		gst-38	F35E8.8		F22B5.4	F22B5.4		gst-20	Y48E1B.10		cdr-4	K01D12.11
cbp-3	F40F12.7		gst-29	Y53F4B.32		trx-3	M01H9.1		acl-12	C01C10.3		C05D10.4	C05D10.4		C08E8.4	C08E8.4		gpx-8	F55A3.5		C32D5.12	C32D5.12		T28H10.3	T28H10.3		fbxa-60	T12B5.10		T28H10.3	T28H10.3		C06B3.6	C06B3.6		cht-1	C04F6.3		trx-3	M01H9.1		fmo-2	K08C7.5		gst-4	K08F4.7		T28H10.3	T28H10.3
cdr-4	K01D12.11		gst-31	Y53F4B.35		cdr-4	K01D12.11		cbp-3	F40F12.7		C08F11.13	C08F11.13		C14B9.2	C14B9.2		gst-10	Y45G12C.2		cyp-36A1	C34B7.3		aat-1	F27C8.1		aagr-1	D2096.3		abhd-5.1	C37H5.2		C08F11.13	C08F11.13		clec-67	F56D6.2					Y15E3A.5	Y15E3A.5		gst-7	F11G11.2		abhd-5.1	C37H5.2
clec-67	F56D6.2		gst-39	Y53F4B.33		col-89	F17C8.2		cdr-4	K01D12.11		comt-4	Y40B10A.6		catp-3	C09H5.2		gst-13	T26C5.1		fmo-4	F53F4.5		abhd-5.1	C37H5.2		abts-2	F52D10.1		asp-8	F59D6.3		C23G10.11	C23G10.11		dsc-4	K02D7.4								gst-8	F11G11.1		C18A11.1	C18A11.1
dsc-4	K02D7.4		gst-42	D1053.1		dsc-4	K02D7.4		fbxa-51	T12B5.1		K10D11.3	K10D11.3		cbp-3	F40F12.7		gst-14	F37B1.3		K04H4.2	K04H4.2		acox-3	F58F9.7		acs-10	AH10.1		C08F11.13	C08F11.13		C33H5.13	C33H5.13		fbxa-51	T12B5.1								cdr-4	K01D12.11		cdr-2	C54D10.1
fbxa-51	T12B5.1		gst-7	F11G11.2		fbxa-60	T12B5.10		fbxa-60	T12B5.10		pgp-10	C54D1.1		cdr-4	K01D12.11		gst-15	F37B1.4		lgc-33	Y55F3BR.4		acs-17	C46F4.2		adt-3	T19D2.1		C18A11.1	C18A11.1		C45B2.1	C45B2.1		fbxa-60	T12B5.10								adt-3	T19D2.1		cest-26	F15A8.6
fbxa-60	T12B5.10		sod-3	C08A9.1		nas-38	F57C12.1		T26F2.2	T26F2.2		psa-3	F39D8.2		clec-67	F56D6.2		gst-22	F21H7.1		nhr-57	T05B4.2		acs-2	F28F8.2		alr-1	R08B4.2		C32F10.4	C32F10.4		C50F4.1	C50F4.1		frpr-11	K06C4.8								asm-2	ZK455.4		cyp-33E1	C49C8.4
T12D8.5	T12D8.5		sod-5	ZK430.3		aagr-1	D2096.3		T28H10.3	T28H10.3		ttr-23	T21C9.8		col-89	F17C8.2		gst-29	Y53F4B.32		phy-2	F35G2.4		acs-3	T08B1.6		aman-3	F48C1.1		C34H4.2	C34H4.2		C52E2.5	C52E2.5		gad-3	B0222.9								best-5	C07A9.8		ech-9	F01G10.3
T28H10.3	T28H10.3		C08E8.4	C08E8.4		acs-10	AH10.1		Y113G7B.14	Y113G7B.14		Y51H4A.25	Y51H4A.25		dlk-1	F33E2.2		gst-31	Y53F4B.35		R10D12.1	R10D12.1		acs-7	C01G6.7		asm-2	ZK455.4		C46A5.1	C46A5.1		comt-4	Y40B10A.6		T12D8.5	T12D8.5								C07A4.2	C07A4.2		F47B8.2	F47B8.2
#N/A	D2096.3		cdr-4	K01D12.11		aman-3	F48C1.1		abhd-5.1	C37H5.2		cnc-4	R09B5.9		dnj-27	Y47H9C.5		gst-33	C02A12.1		Y46G5A.6	Y46G5A.6		adt-3	T19D2.1		asp-14	K10C2.3		C50F4.1	C50F4.1		cup-16	C34C6.7		T28H10.3	T28H10.3								C50F7.5	C50F7.5		F59A7.2	F59A7.2
#N/A	T01B6.3		T12D8.5	T12D8.5		best-5	C07A9.8		asp-8	F59D6.3		cyp-13A6	T10B9.3		dsc-4	K02D7.4		gst-36	R07B1.4					alh-5	T08B1.3		bcl-11	F13H6.1		cdr-2	C54D10.1		cyp-35A4	C49G7.8											clec-84	Y54G2A.33		mtl-1	K11G9.6
#N/A	F27C8.1		T20D4.7	T20D4.7		C05D10.4	C05D10.4		C08F11.13	C08F11.13		F55G11.7	F55G11.7		F15B9.8	F15B9.8		gst-39	Y53F4B.33					alh-9	F01F1.6		best-5	C07A9.8		cest-26	F15A8.6		ech-9	F01G10.3											col-125	C29F4.1		W03D2.6	W03D2.6
#N/A	C37H5.2		T28H10.3	T28H10.3		C05D9.3	C05D9.3		C18A11.1	C18A11.1		K10D11.2	K10D11.2		F18H3.4	F18H3.4		gst-40	F56B3.10					asah-1	K11D2.2		C05B5.2	C05B5.2		clec-47	T09F5.9		F11C7.6	F11C7.6											col-141	T15B7.5		Y43C5A.3	Y43C5A.3
#N/A	F52D1.3		tbb-6	T04H1.9		C07A4.2	C07A4.2		C32F10.4	C32F10.4		sulp-8	ZK287.2		F32D8.7	F32D8.7		gst-42	D1053.1					asm-2	ZK455.4		C05D10.4	C05D10.4		cup-16	C34C6.7		F14H3.12	F14H3.12											col-146	T06E4.6		Y51B9A.9	Y51B9A.9
acs-10	AH10.1		Y38F1A.2	Y38F1A.2		C34E7.4	C34E7.4		C34H4.2	C34H4.2		swt-6	R10D12.9		F54C8.7	F54C8.7		gst-6	F11G11.3					best-24	ZK688.2		C05D9.3	C05D9.3		cyp-33E1	C49C8.4		F31F7.1	F31F7.1											col-92	W05B2.6		abf-2	C50F2.10
acs-7	C01G6.7		aat-1	F27C8.1		C49F8.3	C49F8.3		C46A5.1	C46A5.1		K10D11.6	K10D11.6		F57B9.3	F57B9.3		gst-7	F11G11.2					best-5	C07A9.8		C07A4.2	C07A4.2		E02C12.8	E02C12.8		F59E11.5	F59E11.5											comt-4	Y40B10A.6		acs-21	C50H11.1
alh-5	T08B1.3		abhd-5.1	C37H5.2		cdf-2	T18D3.3		cdr-2	C54D10.1		R03G8.3	R03G8.3		fbxa-51	T12B5.1		prdx-3	R07E5.2					bli-6	Y73B6BL.34		C09F9.1	C09F9.1		ech-9	F01G10.3		fmo-2	K08C7.5											cpt-3	Y48G9A.10		B0238.13	B0238.13
aman-3	F48C1.1		acs-7	C01G6.7		cgt-1	T06C12.10		cest-26	F15A8.6		srd-14	B0547.3		fbxa-60	T12B5.10		sod-3	C08A9.1					btb-16	F39E9.2		C15F1.1	C15F1.1		F10E9.12	F10E9.12		hil-1	C30G7.1											grl-21	ZC168.5		bcmo-2	F53C3.12
aqp-2	C01G6.1		alh-5	T08B1.3		clec-84	Y54G2A.33		F47B8.2	F47B8.2		Y39G8B.10	Y39G8B.10		ger-1	R01H2.5		sod-4	F55H2.1					btb-17	F39E9.11		C17E4.2	C17E4.2		F19B2.5	F19B2.5		K09C4.4	K09C4.4											kin-16	M176.7		C24B5.4	C24B5.4
asah-2	F27E5.1		best-5	C07A9.8		col-12	F15H10.1		F59A7.2	F59A7.2		Y9C9A.8	Y9C9A.8		H40L08.1	H40L08.1		sod-5	ZK430.3					C06B3.6	C06B3.6		C32E12.1	C32E12.1		F26F12.3	F26F12.3		K10D11.3	K10D11.3											lips-17	R07G3.2		C46C2.2	C46C2.2
asp-8	F59D6.3		bli-6	Y73B6BL.34		col-125	C29F4.1		fbxa-3	T08E11.7		C14H10.3	C14H10.3		ipla-2	F47A4.5		trx-2	B0024.9					C07A4.2	C07A4.2		C32H11.4	C32H11.4		F47B8.2	F47B8.2		nhr-88	K08A2.5											lys-7	C02A12.4		C49G7.7	C49G7.7
B0252.8	B0252.8		btb-16	F39E9.2		col-13	F15H10.2		M60.4	M60.4		C17B7.10	C17B7.10		nas-38	F57C12.1		trx-3	M01H9.1					C07E3.3	C07E3.3		C33G3.4	C33G3.4		F59A7.2	F59A7.2		pgp-10	C54D1.1											math-45	Y51H7BM.1		C54F6.5	C54F6.5
bath-47	T07H3.1		C07A4.2	C07A4.2		col-133	F52B11.4		mtl-1	K11G9.6		C17H12.6	C17H12.6		pdi-2	C07A12.4		trxr-2	ZK637.10					C16E9.1	C16E9.1		C34E7.4	C34E7.4		fat-3	W08D2.4		pqn-18	C34E7.1											nnt-1	C15H9.1		C54F6.6	C54F6.6
best-1	B0564.3		C07E3.3	C07E3.3		col-146	T06E4.6		nhr-193	F57G8.6		C49G9.2	C49G9.2		pdi-6	B0403.4								C18A11.1	C18A11.1		C35E7.3	C35E7.3		fbxa-3	T08E11.7		psa-3	F39D8.2											nspa-8	W06A7.5		C56E6.2	C56E6.2
best-5	C07A9.8		C18A11.1	C18A11.1		col-150	B0024.2		nhr-210	R11G11.12		C55A6.6	C55A6.6		smf-1	K11G12.4								C18E9.9	C18E9.9		C49F8.3	C49F8.3		fbxa-74	Y22D7AR.9		R05G6.10	R05G6.10											ptr-20	Y53F4B.28		cest-8	C23H4.2
bli-6	Y73B6BL.34		C25F9.5	C25F9.5		col-175	C35B8.1		pals-23	C29F9.3		comt-2	Y32B12A.3		spcs-1	C34B2.10								C25F9.5	C25F9.5		C50F7.5	C50F7.5		hizr-1	ZK455.6		R13H4.2	R13H4.2											spp-2	T08A9.12		clec-17	E03H4.10
btb-16	F39E9.2		cdr-2	C54D10.1		col-92	W05B2.6		pqm-1	F40F8.7		ctsa-2	K10C2.1		T12D8.5	T12D8.5								C28A5.6	C28A5.6		ccch-1	F38B7.1		hpo-15	C24G6.6		srsx-34	C25E10.3											T04F3.1	T04F3.1		cyp-13A12	F14F7.3
C02F5.14	C02F5.14		cest-26	F15A8.6		comt-4	Y40B10A.6		sqst-1	T12G3.1		cyn-6	F42G9.2		T20D4.7	T20D4.7								C35C5.9	C35C5.9		cdf-2	T18D3.3		irg-2	C49G7.5		sul-3	C54D2.4											ugt-6	ZC455.4		cyp-13A5	T10B9.2
C05D10.4	C05D10.4		clec-84	Y54G2A.33		F10D11.6	F10D11.6		tag-234	F55C12.7		deb-1	ZC477.9		T26F2.2	T26F2.2								C36F7.5	C36F7.5		cec-8	Y55B1BR.3		M60.4	M60.4		T02B11.3	T02B11.3											Y42G9A.1	Y42G9A.1		cyp-14A1	K09A11.2
C05D9.3	C05D9.3		cnc-10	VK10D6R.1		F21A3.11	F21A3.11		ugt-2	AC3.8		dod-22	F55G11.5		T28H10.3	T28H10.3								C40H1.2	C40H1.2		cest-1.2	T02B5.3		mtl-1	K11G9.6		T04C12.7	T04C12.7											C49G7.7	C49G7.7		cyp-14A4	R04D3.1
C06B8.2	C06B8.2		col-125	C29F4.1		F53F1.4	F53F1.4		Y51B9A.9	Y51B9A.9		drd-50	F49F1.1		tag-335	C42C1.5								C49F5.7	C49F5.7		cest-3	E01G6.3		nhr-193	F57G8.6		T16G1.6	T16G1.6											cest-8	C23H4.2		cyp-33C2	C45H4.17
C07A4.2	C07A4.2		col-146	T06E4.6		F55G11.4	F55G11.4		abf-2	C50F2.10		F22B8.4	F22B8.4		tbb-6	T04H1.9								C50F4.8	C50F4.8		cgt-1	T06C12.10		nhr-210	R11G11.12		ttr-23	T21C9.8											clec-17	E03H4.10		cyp-33D3	Y17D7A.4
C07B5.4	C07B5.4		col-92	W05B2.6		F57C12.2	F57C12.2		acs-21	C50H11.1		F25B4.8	F25B4.8		txdc-12.1	Y57A10A.23								C50F7.5	C50F7.5		clec-84	Y54G2A.33		pals-23	C29F9.3		Y51H4A.25	Y51H4A.25											cyp-14A1	K09A11.2		cyp-34A8	B0213.14
C07E3.3	C07E3.3		comt-4	Y40B10A.6		fil-1	T01C3.4		allo-1	R102.5		F44G3.10	F44G3.10		Y113G7B.14	Y113G7B.14								C54D10.13	C54D10.13		col-110	F19C7.7		pgp-8	T21E8.3		ZK250.13	ZK250.13											elo-6	F41H10.8		D1086.1	D1086.1
C07G1.6	C07G1.6		cpg-7	K09E4.6		fmo-1	K08C7.2		bath-45	F29C12.5		F49F1.7	F49F1.7		Y38F1A.2	Y38F1A.2								C55A6.3	C55A6.3		col-118	T11B7.3		pqm-1	F40F8.7														C01G12.7	C01G12.7		dhs-31	T04B2.6
C08F11.13	C08F11.13		D1086.8	D1086.8		H14N18.4	H14N18.4		bcmo-2	F53C3.12		F52B11.5	F52B11.5		Y47D9A.1	Y47D9A.1								cdr-2	C54D10.1		col-12	F15H10.1		sqst-1	T12G3.1														C03B1.13	C03B1.13		elo-6	F41H10.8
C09F9.2	C09F9.2		deg-3	K03B8.9		K01F9.2	K01F9.2		C01B10.6	C01B10.6		fbxa-127	T25E12.12		zipt-7.1	T28F3.3								cest-26	F15A8.6		col-125	C29F4.1		T01D3.6	T01D3.6														C03G6.17	C03G6.17		F13D12.3	F13D12.3
C14A4.13	C14A4.13		dlhd-1	T23F4.3		math-45	Y51H7BM.1		C06E4.3	C06E4.3		fipr-26	F53B6.8											clec-227	F08H9.5		col-13	F15H10.2		T16G1.4	T16G1.4														C04A11.1	C04A11.1		F15B9.6	F15B9.6
C14C6.2	C14C6.2		E01G6.2	E01G6.2		nas-7	C07D10.4		C07G1.7	C07G1.7		frm-2	T04C9.6											clec-52	B0218.8		col-133	F52B11.4		T16G1.5	T16G1.5														C06E8.5	C06E8.5		F16D3.6	F16D3.6
C17H12.8	C17H12.8		F01D5.1	F01D5.1		nnt-1	C15H9.1		C24B5.4	C24B5.4		fut-6	T05A7.5											clec-76	Y46C8AR.1		col-141	T15B7.5		T28B8.1	T28B8.1														C15A11.4	C15A11.4		F20G2.1	F20G2.1
C18A11.1	C18A11.1		F13D11.4	F13D11.4		pals-18	Y82E9BR.21		C25G4.2	C25G4.2		H23N18.6	H23N18.6											clec-84	Y54G2A.33		col-146	T06E4.6		tag-234	F55C12.7														C17C3.3	C17C3.3		F34H10.3	F34H10.3
C18D4.8	C18D4.8		F13H8.11	F13H8.11		ptr-20	Y53F4B.28		C31H2.4	C31H2.4		H24G06.1	H24G06.1											cnc-10	VK10D6R.1		col-150	B0024.2		ugt-2	AC3.8														C34C6.3	C34C6.3		F35D11.3	F35D11.3
C25F9.14	C25F9.14		F21C10.10	F21C10.10		ptr-23	ZK270.1		C35A5.6	C35A5.6		hlh-11	F58A4.7											col-124	C24F3.6		col-175	C35B8.1		W03D2.6	W03D2.6														C36C5.15	C36C5.15		F54D5.3	F54D5.3
C25F9.5	C25F9.5		F22B7.9	F22B7.9		ram-2	F38A3.2		C35D10.5	C35D10.5		kvs-2	C32C4.1											col-125	C29F4.1		col-81	F38A3.1		Y34F4.1	Y34F4.1														C54D10.10	C54D10.10		fbxa-162	C08E3.5
C28G1.6	C28G1.6		F46A9.1	F46A9.1		rol-6	T01B7.7		C37A5.7	C37A5.7		lron-9	T23G11.6											col-129	M18.1		col-92	W05B2.6		Y34F4.2	Y34F4.2														cest-17	K07C11.4		hrg-2	K01D12.14
C29F5.1	C29F5.1		F47B8.2	F47B8.2		sqt-1	B0491.2		C39E9.8	C39E9.8		M04G7.3	M04G7.3											col-139	F41F3.4		comt-4	Y40B10A.6		Y43C5A.3	Y43C5A.3														clec-8	Y38E10A.4		inx-9	ZK792.3
C32F10.4	C32F10.4		F47B8.4	F47B8.4		srr-6	C13D9.1		C44B12.6	C44B12.6		mtp-18	T13C5.8											col-141	T15B7.5		cpt-3	Y48G9A.10		Y51B9A.9	Y51B9A.9														clx-1	C50F7.2		ldh-1	F13D12.2
C34E7.4	C34E7.4		F47G3.1	F47G3.1		tns-1	M01E11.7		C46C2.2	C46C2.2		nhr-128	F44C8.5											col-142	T15B7.4		cut-2	F53F1.5																	col-155	F55C10.3		lias-1	M01F1.3
C34H4.2	C34H4.2		F59A7.2	F59A7.2		ugt-6	ZC455.4		C49G7.10	C49G7.10		nhr-54	F36D3.2											col-146	T06E4.6		cyp-34A2	T10H4.11																	col-169	T10E10.5		lys-2	Y22F5A.5
C36B7.5	C36B7.5		fbxa-188	F47H4.8		wht-5	F19B6.4		C49G7.7	C49G7.7		nlp-29	B0213.4											col-153	F17C11.3		D2045.8	D2045.8																	col-170	T10E10.6		mai-1	K10B3.9
C45B2.2	C45B2.2		fbxa-98	C08F11.5		Y57A10A.14	Y57A10A.14		C50D2.7	C50D2.7		nlp-80	T04C12.3											col-159	F57B1.3		dod-17	K10D11.1																	col-176	ZC373.7		nhr-132	R11G11.1
C46A5.1	C46A5.1		glt-5	Y53C12A.2		Y77E11A.14	Y77E11A.14		C54F6.5	C54F6.5		npr-8	C56G3.1											col-92	W05B2.6		dod-24	C32H11.12																	col-65	K08C9.4		pals-6	C17H1.7
C49F5.11	C49F5.11		icmt-1	F21F3.3		C37A5.7	C37A5.7		C54F6.6	C54F6.6		pcm-1	C10F3.5											comt-4	Y40B10A.6		dve-1	ZK1193.5																	comt-3	Y40B10A.2		R05D8.7	R05D8.7
C49F8.3	C49F8.3		ida-1	B0244.2		C49G7.10	C49G7.10		C56A3.6	C56A3.6		pqn-92	Y75B8A.27											cpg-7	K09E4.6		E03H4.8	E03H4.8																	D1053.4	D1053.4		R08E5.1	R08E5.1
C52E2.4	C52E2.4		K03A11.5	K03A11.5		C49G7.7	C49G7.7		C56E6.2	C56E6.2		R11G1.2	R11G1.2											cpt-3	Y48G9A.10		F10D11.6	F10D11.6																	D1086.3	D1086.3		R09B5.11	R09B5.11
C52G5.2	C52G5.2		kgb-2	ZC416.4		cest-8	C23H4.2		ceeh-1	K02F3.6		rft-1	Y47D7A.16											cyn-7	Y75B12B.2		F13B6.3	F13B6.3																	deg-1	C47C12.6		R186.1	R186.1
C55C3.1	C55C3.1		klo-1	C50F7.10		clec-17	E03H4.10		cest-8	C23H4.2		sysm-1	T24B8.5											cyp-14A3	K09A11.4		F21A3.11	F21A3.11																	F01F1.14	F01F1.14		R53.5	R53.5
cbp-2	K03H1.10		lea-1	K08H10.1		clec-66	F35C5.9		clc-1	C09F12.1		twk-28	C52B9.6											cyp-33E1	C49C8.4		F53A9.1	F53A9.1																	F08F1.3	F08F1.3		scrm-4	F11A6.2
cdf-2	T18D3.3		lgc-22	F15E6.2		cyp-14A1	K09A11.2		clec-17	E03H4.10		VZK822L.2	VZK822L.2											cyp-34A10	B0213.16		F53F1.4	F53F1.4																	F09B12.3	F09B12.3		srp-1	C05E4.3
cdr-2	C54D10.1		lipl-2	F46B6.8		galt-1	M03F8.4		clec-265	M02F4.7		Y26D4A.21	Y26D4A.21											D1086.8	D1086.8		F55G11.4	F55G11.4																	F23D12.1	F23D12.1		sulp-8	ZK287.2
cest-26	F15A8.6		lips-15	Y38E10A.7		H34I24.2	H34I24.2		clec-4	Y38E10A.5		Y43F8B.1	Y43F8B.1											decr-1.1	F43C11.3		F57C12.2	F57C12.2																	F23F1.2	F23F1.2		T07D3.4	T07D3.4
cest-27	F56C11.6		math-45	Y51H7BM.1		sqst-2	Y40C5A.1		clec-62	F35C5.5		Y97E10AR.1	Y97E10AR.1											deg-3	K03B8.9		fil-1	T01C3.4																	F26A1.8	F26A1.8		T28A11.19	T28A11.19
cgt-1	T06C12.10		mtl-1	K11G9.6		ugt-61	F39G3.1		clec-65	F35C5.8		zipt-16	T11F9.2											dhs-18	C45B11.3		fmo-1	K08C7.2																	F35F10.5	F35F10.5		tspo-1	C41G7.9
cki-1	T05A6.1		myo-3	K12F2.1		zip-10	T27F2.4		clec-66	F35C5.9		ZK1290.10	ZK1290.10											dhs-20	F35B12.2		grl-21	ZC168.5																	F38B6.4	F38B6.4		ttr-48	ZC64.2
clec-160	F09G8.8		nhr-120	C25B8.6		ZK418.7	ZK418.7		clk-1	ZC395.2														dlhd-1	T23F4.3		H14N18.4	H14N18.4																	F39B2.3	F39B2.3		ttr-5	C40H1.5
clec-82	Y54G2A.8		nlp-1	C01C4.1		agmo-1	BE10.2		cnc-4	R09B5.9														dod-3	C24B9.9		hpo-15	C24G6.6																	F45E1.5	F45E1.5		ugt-12	T19H12.9
clec-83	Y54G2A.14		nlp-14	D1009.4		atf-2	K08F8.2		coq-1	C24A11.9														dod-6	T20G5.7		ifp-1	C43C3.1																	F56A4.4	F56A4.4		ugt-36	F09G2.6
clec-84	Y54G2A.33		nnt-1	C15H9.1		B0034.1	B0034.1		coq-8	C35D10.4														E01G6.2	E01G6.2		K01F9.2	K01F9.2																	hen-1	C36B7.7		W02D7.5	W02D7.5
clik-3	K03E5.2		nspa-5	ZC412.6		B0403.5	B0403.5		cyp-13A12	F14F7.3														ech-9	F01G10.3		K02A11.4	K02A11.4																	K06H6.1	K06H6.1		ZK1320.2	ZK1320.2
cnc-10	VK10D6R.1		nlp-37	F48B9.4		bath-1	F59H6.9		cyp-13A6	T10B9.3														F01D5.1	F01D5.1		K02F6.3	K02F6.3																	K06H6.2	K06H6.2
col-12	F15H10.1		pgal-1	F21F3.1		bli-2	F59E12.12		cyp-13A8	T10B9.4														F09F7.6	F09F7.6		kin-16	M176.7																	lbp-8	T22G5.6
col-125	C29F4.1		pgp-10	C54D1.1		bus-19	T07F10.4		cyp-14A1	K09A11.2														F10E7.9	F10E7.9		kreg-1	F53A9.2																	mesp-1	C28C12.2
col-13	F15H10.2		ptr-20	Y53F4B.28		C04G6.10	C04G6.10		cyp-14A4	R04D3.1														F11E6.3	F11E6.3		lipl-3	R11G11.14																	mup-4	K07D8.1
col-133	F52B11.4		R08E5.3	R08E5.3		C06E7.4	C06E7.4		cyp-33C2	C45H4.17														F13D11.4	F13D11.4		lips-17	R07G3.2																	R04D3.2	R04D3.2
col-146	T06E4.6		slc-36.3	Y38H6C.17		C06G1.1	C06G1.1		cyp-33C8	R08F11.3														F13H8.11	F13H8.11		lys-7	C02A12.4																	rml-3	C14F11.6
col-150	B0024.2		spp-8	C28C12.5		C08E8.10	C08E8.10		cyp-33D3	Y17D7A.4														F15E6.3	F15E6.3		math-45	Y51H7BM.1																	rpn-13	C56G2.7
col-175	C35B8.1		svh-5	C33A11.4		C10G8.3	C10G8.3		D1054.5	D1054.5														F16G10.15	F16G10.15		msd-4	C35D10.11																	scd-2	T10H9.2
col-34	F36A4.10		T05F1.11	T05F1.11		C14H10.2	C14H10.2		D2007.1	D2007.1														F17A9.5	F17A9.5		msp-31	R05F9.13																	sdz-8	C55A6.5
col-77	M195.1		T20G5.8	T20G5.8		C17B7.12	C17B7.12		DC2.5	DC2.5														F21C10.10	F21C10.10		msp-40	C33F10.9																	sulp-5	K12G11.2
col-92	W05B2.6		tag-164	Y76A2A.1		C17C3.3	C17C3.3		dnj-10	F22B7.5														F22B7.9	F22B7.9		msp-76	ZK1251.6																	T01B7.8	T01B7.8
col-94	W05B2.1		ttm-2	F26G1.4		C26B9.3	C26B9.3		emb-8	K10D2.6														F22F4.4	F22F4.4		nas-7	C07D10.4																	T11G6.3	T11G6.3
comt-4	Y40B10A.6		ttr-23	T21C9.8		C26F1.1	C26F1.1		F13D12.3	F13D12.3														F25E2.3	F25E2.3		nnt-1	C15H9.1																	T13F3.6	T13F3.6
cor-1	R01H10.3		ttr-44	C56A3.2		C27D9.2	C27D9.2		F14F8.8	F14F8.8														F33C8.4	F33C8.4		nspa-8	W06A7.5																	T22F7.4	T22F7.4
cpg-7	K09E4.6		ugt-6	ZC455.4		C30F12.3	C30F12.3		F14F9.2	F14F9.2														F35B12.9	F35B12.9		oac-14	F09B9.1																	T25F10.3	T25F10.3
crb-3	C35B8.4		unk-1	C34D10.2		C34C6.3	C34C6.3		F15B9.10	F15B9.10														F36F2.2	F36F2.2		pals-18	Y82E9BR.21																	tyr-2	K08E3.1
cutl-24	Y38C1AA.5		W02D9.10	W02D9.10		C34E7.3	C34E7.3		F15B9.6	F15B9.6														F43C11.7	F43C11.7		ptr-20	Y53F4B.28																	ugt-13	H23N18.1
cyp-13B1	F02C12.5		W05H9.1	W05H9.1		C35B1.5	C35B1.5		F15D4.5	F15D4.5														F44A6.5	F44A6.5		ptr-23	ZK270.1																	ugt-14	H23N18.2
cyp-14A2	K09A11.3		Y15E3A.5	Y15E3A.5		C36C5.12	C36C5.12		F21A9.2	F21A9.2														F45D3.3	F45D3.3		R13A5.10	R13A5.10																	W05F2.3	W05F2.3
cyp-32B1	Y5H2B.5		Y20C6A.1	Y20C6A.1		C36C5.15	C36C5.15		F22B3.7	F22B3.7														F46A9.1	F46A9.1		ram-2	F38A3.2																	Y22D7AL.15	Y22D7AL.15
cyp-33C4	F44C8.1		Y22D7AR.6	Y22D7AR.6		C38D4.7	C38D4.7		F22H10.2	F22H10.2														F46C5.1	F46C5.1		rol-6	T01B7.7																	Y38F1A.8	Y38F1A.8
cyp-33C5	F41B5.3		Y46G5A.20	Y46G5A.20		C39H7.4	C39H7.4		F25B3.5	F25B3.5														F47B8.2	F47B8.2		skpo-3	F32A5.2																	Y39F10C.1	Y39F10C.1
cyp-33C7	F41B5.2		Y51B9A.9	Y51B9A.9		C42D4.13	C42D4.13		F27C1.2	F27C1.2														F47B8.4	F47B8.4		snf-5	Y46G5A.30																	Y42A5A.3	Y42A5A.3
cyp-37A1	F01D5.9		Y54G2A.36	Y54G2A.36		C42D4.3	C42D4.3		F27D9.2	F27D9.2														F47G3.1	F47G3.1		spin-3	F09A5.1																	Y48G1A.2	Y48G1A.2
cyp-37B1	F28G4.1		Y55B1BL.1	Y55B1BL.1		C45G7.13	C45G7.13		F34H10.3	F34H10.3														F53A9.9	F53A9.9		spp-2	T08A9.12																	Y53F4B.23	Y53F4B.23
cyp-42A1	Y80D3A.5		Y69E1A.5	Y69E1A.5		C45G7.4	C45G7.4		F41C3.1	F41C3.1														F53B2.8	F53B2.8		sqt-1	B0491.2																	Y80D3A.9	Y80D3A.9
D1086.8	D1086.8		Y6G8.2	Y6G8.2		C52D10.3	C52D10.3		F42C5.6	F42C5.6														F53F8.4	F53F8.4		srr-6	C13D9.1																	ZC8.6	ZC8.6
daam-1	F56E10.2		Y70C5A.3	Y70C5A.3		cdh-9	F59C12.1		F48G7.13	F48G7.13														F58A6.1	F58A6.1		ssq-3	ZC477.1																	ZK455.5	ZK455.5
deg-3	K03B8.9		ZC204.12	ZC204.12		cest-17	K07C11.4		F49H12.4	F49H12.4														F59A7.2	F59A7.2		ssq-4	T28H11.1
dhs-4	T05F1.10		ZC443.3	ZC443.3		clec-8	Y38E10A.4		F54D5.3	F54D5.3														F59E11.5	F59E11.5		T02E1.6	T02E1.6
dlhd-1	T23F4.3		ZK550.6	ZK550.6		col-10	B0222.8		F55G11.7	F55G11.7														fbxa-188	F47H4.8		T02E9.5	T02E9.5
dpf-6	F44B9.1		abf-2	C50F2.10		col-109	Y38C1BA.3		F56C11.3	F56C11.3														fbxa-98	C08F11.5		T04F3.1	T04F3.1
dpy-5	F27C1.8		acs-21	C50H11.1		col-113	C34D4.15		F58B4.5	F58B4.5														fbxc-51	Y46B2A.1		T05A7.6	T05A7.6
E01G6.2	E01G6.2		bcmo-2	F53C3.12		col-115	Y42H9B.1		faah-2	B0218.2														flp-18	Y48D7A.2		T12A2.3	T12A2.3
egl-21	F01D4.4		C24B5.4	C24B5.4		col-120	Y11D7A.11		fbxa-162	C08E3.5														flp-20	E01H11.3		T27A3.5	T27A3.5
egl-3	C51E3.7		C46C2.2	C46C2.2		col-130	F08G5.4		fgt-1	H17B01.1														flp-21	C26F1.10		tns-1	M01E11.7
ensh-1	D1009.3		C49G7.7	C49G7.7		col-137	Y51H4A.9		galt-1	M03F8.4														flp-24	C24A1.1		ttr-37	F21E9.3
F01D5.1	F01D5.1		C54F6.5	C54F6.5		col-138	C52D10.13		H28G03.2	H28G03.2														flp-7	F49E10.3		ugt-6	ZC455.4
F07C3.3	F07C3.3		C54F6.6	C54F6.6		col-144	B0222.6		H34I24.2	H34I24.2														glt-5	Y53C12A.2		W09C3.4	W09C3.4
F09A5.2	F09A5.2		C56E6.2	C56E6.2		col-145	B0222.7		haf-3	F57A10.3														gly-19	F22D6.12		wht-5	F19B6.4
F10D11.6	F10D11.6		cest-8	C23H4.2		col-152	F32G8.5		hrg-2	K01D12.14														grd-10	F09D12.1		Y32F6B.1	Y32F6B.1
F10D7.3	F10D7.3		clec-17	E03H4.10		col-155	F55C10.3		hrpa-2	H28G03.1														grl-21	ZC168.5		Y42G9A.1	Y42G9A.1
F13D11.4	F13D11.4		cyp-13A12	F14F7.3		col-156	F57B7.3		inx-9	ZK792.3														gstk-2	D2024.7		Y42G9A.2	Y42G9A.2
F13H8.1	F13H8.1		cyp-14A1	K09A11.2		col-161	C50B6.4		K02A2.5	K02A2.5														H06A10.1	H06A10.1		Y43F8A.2	Y43F8A.2
F13H8.11	F13H8.11		cyp-14A4	R04D3.1		col-162	Y2H9A.3		K09E9.1	K09E9.1														hil-1	C30G7.1		Y47G6A.19	Y47G6A.19
F17B5.1	F17B5.1		cyp-33C2	C45H4.17		col-166	T07H6.3		K10D11.2	K10D11.2														icmt-1	F21F3.3		Y51H4A.5	Y51H4A.5
F19C7.8	F19C7.8		cyp-33D3	Y17D7A.4		col-167	T10E10.2		K10G4.3	K10G4.3														ida-1	B0244.2		Y57A10A.14	Y57A10A.14
F20A1.1	F20A1.1		F13D12.3	F13D12.3		col-168	T10E10.1		K11D2.1	K11D2.1														K03A11.5	K03A11.5		Y71A12B.19	Y71A12B.19
F21A3.11	F21A3.11		F15B9.6	F15B9.6		col-169	T10E10.5		ldh-1	F13D12.2														K06A9.2	K06A9.2		Y77E11A.14	Y77E11A.14
F21C10.10	F21C10.10		F34H10.3	F34H10.3		col-17	F11G11.10		lias-1	M01F1.3														K07E1.1	K07E1.1		ZC412.10	ZC412.10
F21C10.11	F21C10.11		F54D5.3	F54D5.3		col-170	T10E10.6		lys-2	Y22F5A.5														K09H9.8	K09H9.8
F21C10.3	F21C10.3		fbxa-162	C08E3.5		col-174	F46C8.2		M01F1.4	M01F1.4														kgb-2	ZC416.4
F21F3.2	F21F3.2		hrg-2	K01D12.14		col-176	ZC373.7		marb-1	F35G2.2														kin-16	M176.7
F22B7.9	F22B7.9		inx-9	ZK792.3		col-180	C44C10.1		mfb-1	DY3.6														klo-1	C50F7.10
F31E3.6	F31E3.6		ldh-1	F13D12.2		col-38	F54C9.4		mul-1	F49F1.6														lbp-1	F40F4.3
F33D4.6	F33D4.6		lias-1	M01F1.3		col-49	K09H9.3		nhr-115	T27B7.4														lea-1	K08H10.1
F33E2.5	F33E2.5		lys-2	Y22F5A.5		col-58	F26B1.4		nhr-130	T01G6.8														lgc-22	F15E6.2
F35F10.1	F35F10.1		nhr-132	R11G11.1		col-60	F22D6.10		nhr-132	R11G11.1														lipl-1	F54F3.3
F36H2.3	F36H2.3		pals-6	C17H1.7		col-63	ZK265.2		nhr-134	F44C8.2														lipl-2	F46B6.8
F37A8.5	F37A8.5		R09B5.11	R09B5.11		col-65	K08C9.4		nhr-177	F16B4.1														lips-15	Y38E10A.7
F40G12.10	F40G12.10		R186.1	R186.1		col-76	M110.1		nhr-178	F16B4.9														lips-17	R07G3.2
F41E6.5	F41E6.5		R53.5	R53.5		col-88	W05G11.3		nhr-211	T01G6.5														lys-7	C02A12.4
F41F3.3	F41F3.3		scrm-4	F11A6.2		col-91	F09G8.6		nhr-212	T01G6.6														math-45	Y51H7BM.1
F42C5.4	F42C5.4		sulp-8	ZK287.2		comt-3	Y40B10A.2		nhr-61	W01D2.2														mec-18	C52B9.9
F42G2.2	F42G2.2		T28A11.19	T28A11.19		cpg-22	T10E9.3		nhr-65	Y17D7A.3														mec-9	C50H2.3
F42G2.5	F42G2.5		tspo-1	C41G7.9		cutl-20	F54A5.2		nhr-8	F33D4.1														msp-51	ZK354.5
F44F1.4	F44F1.4		ttr-48	ZC64.2		cutl-23	Y37B11A.1		nhr-90	ZK488.2														msp-56	K07F5.3
F46A9.1	F46A9.1		ttr-5	C40H1.5		cutl-28	F41A4.1		nmad-1	F09F7.7														msp-59	ZK354.11
F47B8.2	F47B8.2		ugt-36	F09G2.6		D1053.4	D1053.4		nsun-4	Y39G10AR.21														msp-65	ZK354.1
F47B8.4	F47B8.4		ZK1320.2	ZK1320.2		D1086.3	D1086.3		pals-6	C17H1.7														msp-77	F32B6.6
F47G3.1	F47G3.1		C17C3.3	C17C3.3		dex-1	D1044.2		pcs-1	F54D5.1														mtd-1	ZK337.5
F47H4.2	F47H4.2		C34C6.3	C34C6.3		doxa-1	C06E1.3		pgp-9	C47A10.1														mtl-1	K11G9.6
F48C5.2	F48C5.2		C36C5.15	C36C5.15		E01G4.6	E01G4.6		pitr-1	C48A7.2														myo-3	K12F2.1
F53A9.6	F53A9.6		cest-17	K07C11.4		ets-9	C52B9.2		prx-19	F54F2.8														nhr-120	C25B8.6
F53F1.4	F53F1.4		clec-8	Y38E10A.4		F01D5.10	F01D5.10		R09B5.11	R09B5.11														nhr-98	M02H5.6
F54D1.6	F54D1.6		col-155	F55C10.3		F01D5.5	F01D5.5		R186.1	R186.1														nlp-1	C01C4.1
F55G11.4	F55G11.4		col-169	T10E10.5		F01D5.6	F01D5.6		R53.5	R53.5														nlp-14	D1009.4
F56D5.6	F56D5.6		col-170	T10E10.6		F08F1.3	F08F1.3		rip-1	R01H10.5														nlp-17	Y45F10A.5
F57C12.2	F57C12.2		col-176	ZC373.7		F09B12.3	F09B12.3		scrm-4	F11A6.2														nnt-1	C15H9.1
F59A7.2	F59A7.2		col-65	K08C9.4		F11E6.6	F11E6.6		slc-17.3	C02C2.4														nspa-5	ZC412.6
F59A7.5	F59A7.5		comt-3	Y40B10A.2		F11E6.8	F11E6.8		slc-17.4	T28F3.4														nspa-8	W06A7.5
F59B1.2	F59B1.2		D1053.4	D1053.4		F13H8.8	F13H8.8		snb-2	F23H12.1														nspd-9	F26A1.10
far-7	K01A2.2		D1086.3	D1086.3		F14B4.1	F14B4.1		spp-10	C28C12.7														nlp-37	F48B9.4
far-8	K02F3.3		F08F1.3	F08F1.3		F16F9.4	F16F9.4		sqst-2	Y40C5A.1														pgal-1	F21F3.1
fbn-1	ZK783.1		F09B12.3	F09B12.3		F19B6.3	F19B6.3		srm-3	F58G6.2														pghm-1	Y71G12B.4
fbxa-10	T12B5.3		F23F1.2	F23F1.2		F20G2.5	F20G2.5		strl-1	F52F12.7														pgp-10	C54D1.1
fbxa-156	C06H5.1		F35F10.5	F35F10.5		F23F1.2	F23F1.2		sulp-8	ZK287.2														pnp-1	K02D7.1
fbxa-188	F47H4.8		F38B6.4	F38B6.4		F25B3.4	F25B3.4		swt-6	R10D12.9														poml-2	E01A2.7
fbxa-189	F47H4.9		F45E1.5	F45E1.5		F28H7.8	F28H7.8		T25D10.1	T25D10.1														poml-3	E01A2.10
fbxa-29	ZC47.3		mup-4	K07D8.1		F29G6.1	F29G6.1		T28A11.19	T28A11.19														prx-2	ZK809.7
fbxa-3	T08E11.7		rml-3	C14F11.6		F30F8.5	F30F8.5		timm-17B.1	E04A4.5														ptr-20	Y53F4B.28
fbxa-48	Y54F10BM.7		sdz-8	C55A6.5		F30H5.3	F30H5.3		timm-23	F15D3.7														R08E5.3	R08E5.3
fbxa-53	F07G6.7		T01B7.8	T01B7.8		F33A8.7	F33A8.7		tspo-1	C41G7.9														R11D1.3	R11D1.3
fbxa-59	T12B5.8		T22F7.4	T22F7.4		F35B3.4	F35B3.4		ttr-48	ZC64.2														sbt-1	T03D8.3
fbxa-98	C08F11.5		T25F10.3	T25F10.3		F35F10.5	F35F10.5		ttr-5	C40H1.5														scl-2	F49E11.10
fil-1	T01C3.4		Y22D7AL.15	Y22D7AL.15		F35H10.10	F35H10.10		ugt-19	K08B4.3														sdz-24	K07E8.3
flp-15	ZK525.1		ZC8.6	ZC8.6		F36H9.2	F36H9.2		ugt-21	C33A12.6														sid-5	F14B8.2
flp-22	F39H2.1		C55A6.6	C55A6.6		F38B6.4	F38B6.4		ugt-36	F09G2.6														skr-4	Y60A3A.18
flp-9	C36H8.3		fipr-26	F53B6.8		F38H4.3	F38H4.3		ugt-50	T07C5.1														slc-36.3	Y38H6C.17
fmo-1	K08C7.2		nlp-80	T04C12.3		F39D8.3	F39D8.3		ugt-61	F39G3.1														snt-4	T23H2.2
fozi-1	K01B6.1		Y26D4A.21	Y26D4A.21		F41F3.8	F41F3.8		ugt-62	M88.1														sodh-1	K12G11.3
gba-1	C33C12.3		aakb-1	F55F3.1		F41G3.3	F41G3.3		vhp-1	F08B1.1														spp-2	T08A9.12
glt-5	Y53C12A.2		acbp-1	C44E4.6		F45E1.5	F45E1.5		W09D10.4	W09D10.4														spp-8	C28C12.5
gpa-17	Y71H2B.7		acs-12	F25C8.4		F46C8.8	F46C8.8		Y17G7B.8	Y17G7B.8														sulp-2	F14D12.5
grh-1	Y48G8AR.1		acs-16	F47G6.2		F48G7.5	F48G7.5		Y43C5A.2	Y43C5A.2														svh-5	C33A11.4
H14E04.3	H14E04.3		aldo-1	T05D4.1		F48G7.8	F48G7.8		Y47G7B.2	Y47G7B.2														swt-3	C06G8.1
H14N18.4	H14N18.4		amt-1	C05E11.4		F49E12.12	F49E12.12		Y73F8A.27	Y73F8A.27														T03E6.8	T03E6.8
H20J04.1	H20J04.1		anmt-3	T07C12.9		F49F1.5	F49F1.5		ymel-1	M03C11.5														T04C12.7	T04C12.7
ham-1	F53B2.6		arrd-18	F35F10.11		F55G11.8	F55G11.8		zip-10	T27F2.4														T04F3.1	T04F3.1
hmit-1.3	M01F1.5		asp-3	H22K11.1		F59B10.3	F59B10.3		zip-3	W07G1.3														T05F1.11	T05F1.11
hsp-6	C37H5.8		asp-4	R12H7.2		F59D12.2	F59D12.2		ZK1290.5	ZK1290.5														T07A5.1	T07A5.1
icl-1	C05E4.9		B0205.4	B0205.4		fbxa-115	Y113G7B.3		ZK1320.2	ZK1320.2														T20G5.8	T20G5.8
icmt-1	F21F3.3		B0238.12	B0238.12		fbxa-191	F57G4.4		ZK418.7	ZK418.7														T24C2.5	T24C2.5
ida-1	B0244.2		B0361.9	B0361.9		fbxa-4	F42G2.8		ZK970.7	ZK970.7														T27D12.1	T27D12.1
igeg-1	F28E10.2		B0507.2	B0507.2		fbxa-66	Y54F10BM.11																	T27E4.7	T27E4.7
islo-1	F42G8.5		bam-2	Y71F9AR.1		fbxa-80	Y82E9BL.14																	T28F4.5	T28F4.5
K01F9.2	K01F9.2		bath-26	T07H3.6		fkb-4	ZC455.10																	tag-164	Y76A2A.1
K03A11.5	K03A11.5		bgal-1	T19B10.3		flp-13	F33D4.3																	thn-2	F28D1.5
K05B2.4	K05B2.4		bli-1	C09G5.6		folt-1	C06H2.4																	tkt-1	F01G10.1
K05C4.9	K05C4.9		C03A3.2	C03A3.2		grl-1	C24G6.7																	ttm-2	F26G1.4
K07D4.9	K07D4.9		C04E12.2	C04E12.2		grl-16	Y65B4BR.6																	ttr-23	T21C9.8
K10D11.3	K10D11.3		C04E6.13	C04E6.13		grl-27	F40C5.3																	ttr-44	C56A3.2
K10D3.6	K10D3.6		C05B5.8	C05B5.8		H10E21.4	H10E21.4																	txt-17	F20A1.10
kgb-2	ZC416.4		C05C12.4	C05C12.4		haf-4	W04C9.1																	txt-4	K03H6.2
klo-1	C50F7.10		C05D12.1	C05D12.1		haf-9	ZK484.2																	ugt-6	ZC455.4
kqt-3	Y54G9A.3		C08F11.3	C08F11.3		hog-1	W06B11.4																	unk-1	C34D10.2
lact-8	Y42A5A.2		C11G10.1	C11G10.1		ifd-1	R04E5.10																	vap-2	T05A10.5
lbp-7	T22G5.2		C14B9.3	C14B9.3		inpp-1	T25B9.10																	W02D9.10	W02D9.10
lea-1	K08H10.1		C17B7.2	C17B7.2		inx-17	R12E2.4																	W03D2.6	W03D2.6
lgc-22	F15E6.2		C17B7.5	C17B7.5		inx-18	C18H7.2																	W05H9.1	W05H9.1
lin-17	Y71F9B.5		C17G10.7	C17G10.7		jud-4	C02D4.1																	Y105C5A.24	Y105C5A.24
lipl-2	F46B6.8		C18B2.3	C18B2.3		K01B6.3	K01B6.3																	Y15E3A.4	Y15E3A.4
lips-15	Y38E10A.7		C18D11.1	C18D11.1		K01D12.5	K01D12.5																	Y15E3A.5	Y15E3A.5
lron-11	Y71F9B.8		C25E10.12	C25E10.12		K03B8.6	K03B8.6																	Y20C6A.1	Y20C6A.1
M01A8.1	M01A8.1		C25E10.8	C25E10.8		K09C8.7	K09C8.7																	Y22D7AR.6	Y22D7AR.6
M01H9.4	M01H9.4		C39E9.7	C39E9.7		K09D9.1	K09D9.1																	Y38F1A.1	Y38F1A.1
M60.4	M60.4		C44E12.1	C44E12.1		K09H11.11	K09H11.11																	Y42G9A.1	Y42G9A.1
M70.1	M70.1		C46C11.3	C46C11.3		K09H9.7	K09H9.7																	Y43C5A.3	Y43C5A.3
math-24	C46F9.3		C47D2.1	C47D2.1		K10D11.6	K10D11.6																	Y46G5A.20	Y46G5A.20
math-45	Y51H7BM.1		C49C3.8	C49C3.8		K10D3.4	K10D3.4																	Y51B9A.9	Y51B9A.9
max-1	C34B4.1		C50F7.6	C50F7.6		kin-35	M04F3.3																	Y51H4A.8	Y51H4A.8
mlt-7	ZK430.8		C53A5.13	C53A5.13		lgc-21	C33G3.3																	Y54G2A.36	Y54G2A.36
mnp-1	B0285.7		C54D1.7	C54D1.7		lgc-30	F58H7.3																	Y55B1BL.1	Y55B1BL.1
mod-5	Y54E10BR.7		cest-1.1	T02B5.1		ltd-1	K02C4.4																	Y57G7A.6	Y57G7A.6
moe-3	F32A11.6		cest-31	K11G9.2		lys-3	Y22F5A.6																	Y69E1A.5	Y69E1A.5
mps-2	K01A2.8		cest-35.1	B0238.1		M28.8	M28.8																	Y6G8.2	Y6G8.2
mtl-1	K11G9.6		cest-35.2	C52A10.2		mup-4	K07D8.1																	Y70C5A.3	Y70C5A.3
myo-3	K12F2.1		clec-85	Y54G2A.6		nas-27	T23F4.4																	Y71G12B.30	Y71G12B.30
nape-1	Y37E11AR.4		col-96	Y41C4A.19		nas-29	F58A6.4																	Y72A10A.1	Y72A10A.1
nas-7	C07D10.4		cpz-2	M04G12.2		nas-30	Y95B8A.1																	ZC204.12	ZC204.12
ncx-4	F35C12.2		csq-1	F40E10.3		ncr-1	F02E8.6																	ZC247.1	ZC247.1
nhr-106	T01G6.4		cutl-21	F55A4.10		nep-21	T16A9.4																	ZC395.5	ZC395.5
nhr-120	C25B8.6		cyp-34A6	B0213.11		nhr-182	F41B5.9																	ZC443.3	ZC443.3
nhr-18	F44C8.3		cysl-1	C17G1.7		nlp-2	T24D8.5																	ZK550.6	ZK550.6
nhr-180	F31F4.12		D1054.1	D1054.1		nlp-33	T19C4.7																	ZK669.3	ZK669.3
nhr-193	F57G8.6		dao-3	K07E3.3		npa-1	VC5.3																	zmp-3	C31B8.8
nhr-210	R11G11.12		dhs-9	Y32H12A.3		oac-6	C31A11.5
nhr-50	C06C6.5		dpy-3	EGAP7.1		osm-7	T05D4.4
nhr-96	F44C8.11		E04F6.9	E04F6.9		phat-2	C46H11.9
nlp-1	C01C4.1		emre-1	F20D1.10		pho-9	Y71H2AM.16
nlp-13	E03D2.1		erp-44.2	C06A6.5		prk-2	F45H7.4
nlp-14	D1009.4		exc-13	C03G6.5		ptr-21	Y65B4BR.3
nlp-8	D2005.2		F01D4.8	F01D4.8		R02F11.1	R02F11.1
nnt-1	C15H9.1		F08H9.3	F08H9.3		R03G8.3	R03G8.3
noah-1	C34G6.6		F08H9.4	F08H9.4		R07E3.2	R07E3.2
noah-2	F52B11.3		F13E6.1	F13E6.1		R09E10.5	R09E10.5
nspa-5	ZC412.6		F13H10.6	F13H10.6		R10E4.6	R10E4.6
oac-58	K09E10.2		F14F9.5	F14F9.5		R13H4.8	R13H4.8
pals-18	Y82E9BR.21		F15D4.2	F15D4.2		R151.1	R151.1
pals-23	C29F9.3		F15E6.9	F15E6.9		ram-5	T24C2.1
nlp-37	F48B9.4		F16H6.7	F16H6.7		rml-3	C14F11.6
pgal-1	F21F3.1		F19H8.2	F19H8.2		sdz-8	C55A6.5
pgp-10	C54D1.1		F20D1.3	F20D1.3		slc-36.2	T27A1.5
pha-4	F38A6.1		F20D6.11	F20D6.11		slc-9B.2	F57G8.5
phat-6	T10B10.6		F22B8.7	F22B8.7		srd-14	B0547.3
phat-7	C49G7.3		F26G1.5	F26G1.5		srw-86	C25F9.7
phat-8	F15A4.6		F27B10.1	F27B10.1		str-180	T10H9.6
pmk-2	F42G8.3		F27D9.7	F27D9.7		sups-1	F22F4.1
pmk-3	F42G8.4		F35F10.4	F35F10.4		T01B7.8	T01B7.8
pqm-1	F40F8.7		F35F10.6	F35F10.6		T03G6.1	T03G6.1
psa-3	F39D8.2		F36H9.5	F36H9.5		T06A4.3	T06A4.3
ptr-20	Y53F4B.28		F37C4.6	F37C4.6		T06E4.12	T06E4.12
ptr-23	ZK270.1		F38A6.4	F38A6.4		T13C2.2	T13C2.2
ptr-6	C54A12.1		F40D4.13	F40D4.13		T19A5.3	T19A5.3
qua-1	T05C12.10		F40F9.10	F40F9.10		T20B6.3	T20B6.3
R04B3.2	R04B3.2		F41C6.7	F41C6.7		T21C9.9	T21C9.9
R08E5.3	R08E5.3		F41E7.7	F41E7.7		T21D12.14	T21D12.14
R11E3.1	R11E3.1		F42C5.3	F42C5.3		T22F7.4	T22F7.4
ram-2	F38A3.2		F45D3.2	F45D3.2		T25F10.3	T25F10.3
rol-6	T01B7.7		F45E1.4	F45E1.4		tag-278	C02F12.7
scl-6	C39E9.4		F46G11.2	F46G11.2		tag-297	C38C6.6
sem-4	F15C11.1		F47B10.5	F47B10.5		trhr-1	C30F12.6
siah-1	Y37E11AR.2		F47B10.9	F47B10.9		tsp-1	C02F5.8
slc-36.3	Y38H6C.17		F47B8.3	F47B8.3		tsp-14	F39C12.3
spch-2	C10G11.9		F47B8.5	F47B8.5		ttr-40	E02C12.4
spe-9	C17D12.6		F48E8.3	F48E8.3		tts-2	R05H5.8
spp-18	F27C8.4		F52E10.4	F52E10.4		tyr-4	C34G6.2
spp-8	C28C12.5		F52E4.5	F52E4.5		ubc-23	C28G1.1
sqst-1	T12G3.1		F53B3.6	F53B3.6		ugt-51	C03A7.11
sqt-1	B0491.2		F53E10.1	F53E10.1		ugt-57	F01E11.1
sqt-3	F23H12.4		F53H2.1	F53H2.1		ver-2	T17A3.8
srp-8	F20D6.3		F55G1.7	F55G1.7		W02B12.13	W02B12.13
srr-6	C13D9.1		F57G8.7	F57G8.7		W09G12.10	W09G12.10
sue-1	F07A5.5		F58E2.3	F58E2.3		wht-1	C05D10.3
svh-5	C33A11.4		F58H7.5	F58H7.5		wrt-6	ZK377.1
swt-1	K02D7.5		F59B10.5	F59B10.5		Y116A8C.25	Y116A8C.25
syd-9	ZK867.1		F59E11.6	F59E11.6		Y119D3B.14	Y119D3B.14
sym-1	C44H4.3		famk-1	H03A11.1		Y18H1A.15	Y18H1A.15
T02C5.1	T02C5.1		far-3	F15B9.1		Y22D7AL.15	Y22D7AL.15
T04A8.18	T04A8.18		fat-5	W06D12.3		Y39G8B.10	Y39G8B.10
T04F8.7	T04F8.7		fbxa-107	Y37H2A.4		Y39G8B.9	Y39G8B.9
T05F1.11	T05F1.11		fbxa-163	C08E3.6		Y41D4B.17	Y41D4B.17
T06D8.10	T06D8.10		fbxa-165	C08E3.8		Y43E12A.2	Y43E12A.2
T07D4.2	T07D4.2		fbxa-26	Y82E9BL.7		Y46G5A.29	Y46G5A.29
T09E11.11	T09E11.11		fbxa-5	Y82E9BL.8		Y47D7A.13	Y47D7A.13
T20B3.1	T20B3.1		fbxa-6	cTel54X.1		Y47D7A.15	Y47D7A.15
T20G5.8	T20G5.8		fbxc-43	C16A11.9		Y4C6B.2	Y4C6B.2
T23B12.8	T23B12.8		fip-6	F53B6.9		Y52B11B.1	Y52B11B.1
T23E7.6	T23E7.6		flp-19	M79.4		Y54G11A.4	Y54G11A.4
T23F4.2	T23F4.2		ftn-1	C54F6.14		Y57G11C.42	Y57G11C.42
T24E12.5	T24E12.5		ges-1	R12A1.4		Y65B4A.2	Y65B4A.2
T26H5.8	T26H5.8		gpd-2	K10B3.8		Y65B4BM.2	Y65B4BM.2
T26H5.9	T26H5.9		gpd-3	K10B3.7		Y67D8C.23	Y67D8C.23
tag-164	Y76A2A.1		grl-2	T16G1.8		Y70D2A.1	Y70D2A.1
tag-234	F55C12.7		grsp-2	T28C6.1		Y71G12B.18	Y71G12B.18
tag-244	C34H4.3		gsnl-1	K06A4.3		Y71G12B.25	Y71G12B.25
tir-1	F13B10.1		H10E21.1	H10E21.1		Y75B7AR.1	Y75B7AR.1
tns-1	M01E11.7		H25K10.1	H25K10.1		Y9C9A.8	Y9C9A.8
tpra-1	D1046.5		hgo-1	W06D4.1		ZC8.6	ZC8.6
tps-1	ZK54.2		his-71	F45E1.6		ZK1010.4	ZK1010.4
ttm-2	F26G1.4		hlh-33	Y39A3CR.6		ZK180.6	ZK180.6
ttr-23	T21C9.8		hot-5	K07A12.6		ZK185.2	ZK185.2
ttr-44	C56A3.2		hsp-16.2	Y46H3A.3		ZK652.8	ZK652.8
tts-1	F09E10.11		hsp-70	C12C8.1		ZK662.2	ZK662.2
txt-13	C06A1.2		idhg-2	C30F12.7		ZK896.4	ZK896.4
ubc-8	Y94H6A.6		ins-35	K02E2.4		zmp-6	T21D11.1
ugt-2	AC3.8		iscu-1	Y45F10D.4
ugt-52	F56B3.7		K02E2.6	K02E2.6
ugt-6	ZC455.4		K03D3.2	K03D3.2
unc-52	ZC101.2		K08E4.3	K08E4.3
unc-53	F45E10.1		K09H9.5	K09H9.5
unk-1	C34D10.2		ksr-1	F13B9.5
W02D9.10	W02D9.10		lbp-6	W02D3.5
W04A8.4	W04A8.4		lec-4	C44F1.3
W05H9.1	W05H9.1		lec-6	Y55B1AR.1
wht-5	F19B6.4		lev-1	F09E8.7
wrt-10	ZK1290.8		lgc-39	F09G2.5
Y102A5C.36	Y102A5C.36		lido-15	F54D10.3
Y106G6G.4	Y106G6G.4		lin-11	ZC247.3
Y15E3A.5	Y15E3A.5		lipl-4	K04A8.5
Y17D7B.7	Y17D7B.7		lst-2	R160.7
Y17D7C.3	Y17D7C.3		lury-1	Y75B8A.11
Y20C6A.1	Y20C6A.1		lys-8	C17G10.5
Y22D7AR.6	Y22D7AR.6		M116.2	M116.2
Y37D8A.5	Y37D8A.5		M28.10	M28.10
Y38H8A.3	Y38H8A.3		maa-1	C18D11.2
Y39G10AR.11	Y39G10AR.11		math-21	C40D2.3
Y46G5A.20	Y46G5A.20		nadk-1	Y77E11A.2
Y48A6B.9	Y48A6B.9		nas-15	T04G9.2
Y51B9A.9	Y51B9A.9		nceh-1	Y43F8A.3
Y51H4A.13	Y51H4A.13		ndx-7	C43E11.7
Y51H4A.25	Y51H4A.25		nex-1	ZC155.1
Y54G2A.36	Y54G2A.36		nhr-204	R02C2.4
Y55B1BL.1	Y55B1BL.1		nhr-208	R07B7.15
Y57A10A.14	Y57A10A.14		nlp-11	ZK1320.10
Y65A5A.1	Y65A5A.1		nlp-35	C33A12.2
Y69E1A.5	Y69E1A.5		pals-26	B0284.1
Y6G8.2	Y6G8.2		pals-27	B0284.2
Y70C5A.3	Y70C5A.3		pals-32	C31B8.4
Y71H2AM.10	Y71H2AM.10		pals-33	W08A12.4
Y77E11A.14	Y77E11A.14		pcca-1	F27D9.5
ZC190.4	ZC190.4		pfas-1	F10F2.2
ZC204.12	ZC204.12		pgp-4	F42E11.1
ZC443.3	ZC443.3		ptr-8	F44F4.4
zipt-2.1	C06G8.3		R03H10.7	R03H10.7
ZK1128.7	ZK1128.7		R06A10.1	R06A10.1
ZK1290.13	ZK1290.13		R07E3.4	R07E3.4
ZK550.6	ZK550.6		R07E3.7	R07E3.7
ZK616.65	ZK616.65		R09A8.5	R09A8.5
ZK84.1	ZK84.1		R12C12.5	R12C12.5
			#REF!	R13H4.5
			#REF!	R155.4
			#REF!	C04F12.9
			#REF!	F35C8.2
			#REF!	VZC374L.1
			#REF!	F44G3.6
			#REF!	F47H4.10
			#REF!	ZK682.2
			#REF!	T09B9.2
			#REF!	K11G12.5
			#REF!	T10B10.5
			#REF!	T07C4.4
			#REF!	F08F1.6
			#REF!	R07B5.3
			#REF!	Y41C4A.13
			#REF!	T01D1.4
			#REF!	T03F6.4
			#REF!	T07D1.2
			#REF!	T16H12.9
			#REF!	T17H7.1
			#REF!	T19B10.2
			#REF!	T19C9.8
			#REF!	T20D4.11
			#REF!	T20D4.12
			#REF!	T22C8.6
			#REF!	T23B3.2
			#REF!	T23F11.6
			#REF!	T25D10.4
			#REF!	T26C5.4
			#REF!	T27F6.8
			#REF!	T28A11.6
			#REF!	F15A2.2
			#REF!	F52H3.5
			#REF!	F08F1.8
			#REF!	B0334.1
			#REF!	Y51A2D.10
			#REF!	F10G7.11
			#REF!	T19C3.9
			#REF!	F49H12.5
			#REF!	F21F3.5
			#REF!	W01A11.1
			#REF!	W01C9.2
			#REF!	W02C12.2
			#REF!	W05B10.4
			#REF!	F54F7.4
			#REF!	Y23H5A.8
			#REF!	Y34B4A.10
			#REF!	Y34F4.4
			#REF!	Y34F4.5
			#REF!	Y37D8A.16
			#REF!	Y37D8A.6
			#REF!	Y37E11B.7
			#REF!	Y38C1AA.6
			#REF!	Y39H10A.1
			#REF!	Y43B11AR.3
			#REF!	Y49G5A.1
			#REF!	Y54E10A.17
			#REF!	Y54G11A.7
			#REF!	Y57G11B.2
			#REF!	Y57G7A.1
			#REF!	Y6E2A.4
			#REF!	Y6E2A.5
			#REF!	Y71G12B.2
			#REF!	Y73E7A.8
			#REF!	Y76A2B.5
			#REF!	Y9C9A.16
			#REF!	ZC196.2
			#REF!	ZC239.14
			#REF!	ZC412.3
			#REF!	ZC449.4
			#REF!	Y119C1B.9
			#REF!	C14H10.1
			#REF!	ZK1055.7
			#REF!	ZK1073.1
			#REF!	ZK1320.11
			#REF!	ZK816.1
			#REF!	ZK899.1

## Sheet: 3_Pathways
List of Genes Upregulated in 3 Pathways
ATFS-1			ATFS-1			ATFS-1			ATFS-1			ATFS-1			ATFS-1			ATFS-1			ATFS-1			ATFS-1			ATFS-1			ATFS-1			ATFS-1			ATFS-1			ATFS-1			ATFS-1			ATFS-1			ATFS-1
Cyto-UPR			Cyto-UPR			Cyto-UPR			Cyto-UPR			Cyto-UPR			Cyto-UPR			Cyto-UPR			DAF-16			DAF-16			DAF-16			DAF-16			DAF-16			DAF-16			SKN-1			SKN-1			SKN-1			SKN-1
DAF-16			SKN-1			mitoUPR			Innate Immunity			ER-UPR			Antioxidant Genes			HIF-1 Hypoxia			SKN-1			mitoUPR			Innate Immunity			ER-UPR			Antioxidant Genes			HIF-1 Hypoxia			mitoUPR			Innate Immunity			ER-UPR			Antioxidant Genes
90 genes			49 genes			27 genes			10 genes			9 genes			3 genes			2 genes			45 genes			51 genes			9 genes			7 genes			11 genes			2 genes			16 genes			7 genes			5 genes			5 genes
gene	sequence		gene	sequence		gene	sequence		gene	sequence		gene	sequence		gene	sequence		gene	sequence		gene	sequence		gene	sequence		gene	sequence		gene	sequence		gene	sequence		gene	sequence		gene	sequence		gene	sequence		gene	sequence		gene	sequence
ctl-2	Y54G11A.5		trx-3	M01H9.1		cbp-3	F40F12.7		clec-67	F56D6.2		C08E8.4	C08E8.4		ctl-2	Y54G11A.5		dpf-6	F44B9.1		gst-10	Y45G12C.2		gst-29	Y53F4B.32		ctl-3	Y54G11A.13		C08E8.4	C08E8.4		ctl-2	Y54G11A.5		Y15E3A.5	Y15E3A.5		gst-14	F37B1.3		C05D10.4	C05D10.4		cdr-4	K01D12.11		gst-10	Y45G12C.2
C08E8.4	C08E8.4		cdr-4	K01D12.11		cdr-4	K01D12.11		best-1	B0564.3		cbp-3	F40F12.7		gst-33	C02A12.1		Y15E3A.5	Y15E3A.5		gst-7	F11G11.2		sod-3	C08A9.1		comt-4	Y40B10A.6		cdr-4	K01D12.11		ctl-3	Y54G11A.13		C56E6.2	C56E6.2		cdr-4	K01D12.11		comt-4	Y40B10A.6		col-89	F17C8.2		gst-13	T26C5.1
cdr-4	K01D12.11		dsc-4	K02D7.4		fbxa-51	T12B5.1		C05D10.4	C05D10.4		cdr-4	K01D12.11		trx-3	M01H9.1					cdr-4	K01D12.11		cdr-4	K01D12.11		pgp-10	C54D1.1		T12D8.5	T12D8.5		gst-10	Y45G12C.2					fbxa-60	T12B5.10		K10D11.6	K10D11.6		dsc-4	K02D7.4		gst-14	F37B1.3
T12D8.5	T12D8.5		fbxa-60	T12B5.10		fbxa-60	T12B5.10		C08F11.13	C08F11.13		clec-67	F56D6.2								best-5	C07A9.8		T28H10.3	T28H10.3		ttr-23	T21C9.8		T20D4.7	T20D4.7		gst-15	F37B1.4					C37A5.7	C37A5.7		R03G8.3	R03G8.3		fbxa-60	T12B5.10		gst-7	F11G11.2
T28H10.3	T28H10.3		aagr-1	D2096.3		T28H10.3	T28H10.3		comt-4	Y40B10A.6		dsc-4	K02D7.4								C07A4.2	C07A4.2		abhd-5.1	C37H5.2		sulp-8	ZK287.2		T28H10.3	T28H10.3		gst-29	Y53F4B.32					C49G7.10	C49G7.10		srd-14	B0547.3		nas-38	F57C12.1		trx-3	M01H9.1
aat-1	F27C8.1		acs-10	AH10.1		abhd-5.1	C37H5.2		K10D11.3	K10D11.3		fbxa-51	T12B5.1								clec-84	Y54G2A.33		C18A11.1	C18A11.1		C55A6.6	C55A6.6		tbb-6	T04H1.9		gst-31	Y53F4B.35					C49G7.7	C49G7.7		Y39G8B.10	Y39G8B.10
abhd-5.1	C37H5.2		aman-3	F48C1.1		asp-8	F59D6.3		pgp-10	C54D1.1		fbxa-60	T12B5.10								col-125	C29F4.1		cdr-2	C54D10.1		fipr-26	F53B6.8		Y38F1A.2	Y38F1A.2		gst-39	Y53F4B.33					cest-8	C23H4.2		Y9C9A.8	Y9C9A.8
acs-7	C01G6.7		best-5	C07A9.8		C08F11.13	C08F11.13		psa-3	F39D8.2		T12D8.5	T12D8.5								col-146	T06E4.6		cest-26	F15A8.6		nlp-80	T04C12.3					gst-42	D1053.1					clec-17	E03H4.10
alh-5	T08B1.3		C05D10.4	C05D10.4		C18A11.1	C18A11.1		ttr-23	T21C9.8		T28H10.3	T28H10.3								col-92	W05B2.6		F47B8.2	F47B8.2		Y26D4A.21	Y26D4A.21					gst-7	F11G11.2					clec-66	F35C5.9
best-5	C07A9.8		C05D9.3	C05D9.3		C32F10.4	C32F10.4		Y51H4A.25	Y51H4A.25											comt-4	Y40B10A.6		F59A7.2	F59A7.2								sod-3	C08A9.1					cyp-14A1	K09A11.2
bli-6	Y73B6BL.34		C07A4.2	C07A4.2		C34H4.2	C34H4.2														math-45	Y51H7BM.1		mtl-1	K11G9.6								sod-5	ZK430.3					galt-1	M03F8.4
btb-16	F39E9.2		C34E7.4	C34E7.4		C46A5.1	C46A5.1														nnt-1	C15H9.1		Y51B9A.9	Y51B9A.9														H34I24.2	H34I24.2
C07A4.2	C07A4.2		C49F8.3	C49F8.3		cdr-2	C54D10.1														ptr-20	Y53F4B.28		abf-2	C50F2.10														sqst-2	Y40C5A.1
C07E3.3	C07E3.3		cdf-2	T18D3.3		cest-26	F15A8.6														ugt-6	ZC455.4		acs-21	C50H11.1														ugt-61	F39G3.1
C18A11.1	C18A11.1		cgt-1	T06C12.10		F47B8.2	F47B8.2														C49G7.7	C49G7.7		bcmo-2	F53C3.12														zip-10	T27F2.4
C25F9.5	C25F9.5		clec-84	Y54G2A.33		F59A7.2	F59A7.2														cest-8	C23H4.2		C24B5.4	C24B5.4														ZK418.7	ZK418.7
cdr-2	C54D10.1		col-12	F15H10.1		fbxa-3	T08E11.7														clec-17	E03H4.10		C46C2.2	C46C2.2
cest-26	F15A8.6		col-125	C29F4.1		M60.4	M60.4														cyp-14A1	K09A11.2		C49G7.7	C49G7.7
clec-84	Y54G2A.33		col-13	F15H10.2		mtl-1	K11G9.6														C17C3.3	C17C3.3		C54F6.5	C54F6.5
cnc-10	VK10D6R.1		col-133	F52B11.4		nhr-193	F57G8.6														C34C6.3	C34C6.3		C54F6.6	C54F6.6
col-125	C29F4.1		col-146	T06E4.6		nhr-210	R11G11.12														C36C5.15	C36C5.15		C56E6.2	C56E6.2
col-146	T06E4.6		col-150	B0024.2		pals-23	C29F9.3														cest-17	K07C11.4		cest-8	C23H4.2
col-92	W05B2.6		col-175	C35B8.1		pqm-1	F40F8.7														clec-8	Y38E10A.4		clec-17	E03H4.10
comt-4	Y40B10A.6		col-92	W05B2.6		sqst-1	T12G3.1														col-155	F55C10.3		cyp-13A12	F14F7.3
cpg-7	K09E4.6		comt-4	Y40B10A.6		tag-234	F55C12.7														col-169	T10E10.5		cyp-14A1	K09A11.2
D1086.8	D1086.8		F10D11.6	F10D11.6		ugt-2	AC3.8														col-170	T10E10.6		cyp-14A4	R04D3.1
deg-3	K03B8.9		F21A3.11	F21A3.11		Y51B9A.9	Y51B9A.9														col-176	ZC373.7		cyp-33C2	C45H4.17
dlhd-1	T23F4.3		F53F1.4	F53F1.4																	col-65	K08C9.4		cyp-33D3	Y17D7A.4
E01G6.2	E01G6.2		F55G11.4	F55G11.4																	comt-3	Y40B10A.2		F13D12.3	F13D12.3
F01D5.1	F01D5.1		F57C12.2	F57C12.2																	D1053.4	D1053.4		F15B9.6	F15B9.6
F13D11.4	F13D11.4		fil-1	T01C3.4																	D1086.3	D1086.3		F34H10.3	F34H10.3
F13H8.11	F13H8.11		fmo-1	K08C7.2																	F08F1.3	F08F1.3		F54D5.3	F54D5.3
F21C10.10	F21C10.10		H14N18.4	H14N18.4																	F09B12.3	F09B12.3		fbxa-162	C08E3.5
F22B7.9	F22B7.9		K01F9.2	K01F9.2																	F23F1.2	F23F1.2		hrg-2	K01D12.14
F46A9.1	F46A9.1		math-45	Y51H7BM.1																	F35F10.5	F35F10.5		inx-9	ZK792.3
F47B8.2	F47B8.2		nas-7	C07D10.4																	F38B6.4	F38B6.4		ldh-1	F13D12.2
F47B8.4	F47B8.4		nnt-1	C15H9.1																	F45E1.5	F45E1.5		lias-1	M01F1.3
F47G3.1	F47G3.1		pals-18	Y82E9BR.21																	mup-4	K07D8.1		lys-2	Y22F5A.5
F59A7.2	F59A7.2		ptr-20	Y53F4B.28																	rml-3	C14F11.6		nhr-132	R11G11.1
fbxa-188	F47H4.8		ptr-23	ZK270.1																	sdz-8	C55A6.5		pals-6	C17H1.7
fbxa-98	C08F11.5		ram-2	F38A3.2																	T01B7.8	T01B7.8		R09B5.11	R09B5.11
glt-5	Y53C12A.2		rol-6	T01B7.7																	T22F7.4	T22F7.4		R186.1	R186.1
icmt-1	F21F3.3		sqt-1	B0491.2																	T25F10.3	T25F10.3		R53.5	R53.5
ida-1	B0244.2		srr-6	C13D9.1																	Y22D7AL.15	Y22D7AL.15		scrm-4	F11A6.2
K03A11.5	K03A11.5		tns-1	M01E11.7																	ZC8.6	ZC8.6		sulp-8	ZK287.2
kgb-2	ZC416.4		ugt-6	ZC455.4																				T28A11.19	T28A11.19
klo-1	C50F7.10		wht-5	F19B6.4																				tspo-1	C41G7.9
lea-1	K08H10.1		Y57A10A.14	Y57A10A.14																				ttr-48	ZC64.2
lgc-22	F15E6.2		Y77E11A.14	Y77E11A.14																				ttr-5	C40H1.5
lipl-2	F46B6.8																							ugt-36	F09G2.6
lips-15	Y38E10A.7																							ZK1320.2	ZK1320.2
math-45	Y51H7BM.1
mtl-1	K11G9.6
myo-3	K12F2.1
nhr-120	C25B8.6
nlp-1	C01C4.1
nlp-14	D1009.4
nnt-1	C15H9.1
nspa-5	ZC412.6
nlp-37	F48B9.4
pgal-1	F21F3.1
pgp-10	C54D1.1
ptr-20	Y53F4B.28
R08E5.3	R08E5.3
slc-36.3	Y38H6C.17
spp-8	C28C12.5
svh-5	C33A11.4
T05F1.11	T05F1.11
T20G5.8	T20G5.8
tag-164	Y76A2A.1
ttm-2	F26G1.4
ttr-23	T21C9.8
ttr-44	C56A3.2
ugt-6	ZC455.4
unk-1	C34D10.2
W02D9.10	W02D9.10
W05H9.1	W05H9.1
Y15E3A.5	Y15E3A.5
Y20C6A.1	Y20C6A.1
Y22D7AR.6	Y22D7AR.6
Y46G5A.20	Y46G5A.20
Y51B9A.9	Y51B9A.9
Y54G2A.36	Y54G2A.36
Y55B1BL.1	Y55B1BL.1
Y69E1A.5	Y69E1A.5
Y6G8.2	Y6G8.2
Y70C5A.3	Y70C5A.3
ZC204.12	ZC204.12
ZC443.3	ZC443.3
ZK550.6	ZK550.6

## Sheet: 4_Pathways
List of Genes Upregulated in 4 Pathways
ATFS-1			ATFS-1			ATFS-1			ATFS-1			ATFS-1			ATFS-1			ATFS-1			ATFS-1			ATFS-1			ATFS-1			ATFS-1			ATFS-1			ATFS-1			ATFS-1			ATFS-1			ATFS-1			ATFS-1
Cyto-UPR			Cyto-UPR			Cyto-UPR			Cyto-UPR			Cyto-UPR			Cyto-UPR			Cyto-UPR			Cyto-UPR			Cyto-UPR			Cyto-UPR			Cyto-UPR			Cyto-UPR			Cyto-UPR			DAF-16			DAF-16			DAF-16			DAF-16
DAF-16			DAF-16			DAF-16			DAF-16			DAF-16			DAF-16			SKN-1			SKN-1			SKN-1			SKN-1			mitoUPR			mitoUPR			Innate Immunity			SKN-1			SKN-1			SKN-1			SKN-1
SKN-1			mitoUPR			Innate Immunity			ER-UPR			Antioxidant Genes			HIF-1 Hypoxia			mitoUPR			Innate Immunity			ER-UPR			Antioxidant Genes			Innate Immunity			ER-UPR			ER-UPR			mitoUPR			Innate Immunity			ER-UPR			Antioxidant Genes
12 genes			10 genes			3 genes			4 genes			1 gene			1 gene			2 genes			2 genes			3 genes			1 gene			1 gene			5 genes			1 gene			5 genes			1 gene			1 gene			2 genes
gene	sequence		gene	sequence		gene	sequence		gene	sequence		gene	sequence		gene	sequence		gene	sequence		gene	sequence		gene	sequence		gene	sequence		gene	sequence		gene	sequence		gene	sequence		gene	sequence		gene	sequence		gene	sequence		gene	sequence
cdr-4	K01D12.11		cdr-4	K01D12.11		comt-4	Y40B10A.6		C08E8.4	C08E8.4		ctl-2	Y54G11A.5		Y15E3A.5	Y15E3A.5		cdr-4	K01D12.11		C05D10.4	C05D10.4		cdr-4	K01D12.11		trx-3	M01H9.1		C08F11.13	C08F11.13		cbp-3	F40F12.7		clec-67	F56D6.2		cdr-4	K01D12.11		comt-4	Y40B10A.6		cdr-4	K01D12.11		gst-10	Y45G12C.2
best-5	C07A9.8		T28H10.3	T28H10.3		pgp-10	C54D1.1		cdr-4	K01D12.11								fbxa-60	T12B5.10		comt-4	Y40B10A.6		dsc-4	K02D7.4								cdr-4	K01D12.11					C49G7.7	C49G7.7								gst-7	F11G11.2
C07A4.2	C07A4.2		abhd-5.1	C37H5.2		ttr-23	T21C9.8		T12D8.5	T12D8.5														fbxa-60	T12B5.10								fbxa-51	T12B5.1					cest-8	C23H4.2
clec-84	Y54G2A.33		C18A11.1	C18A11.1					T28H10.3	T28H10.3																							fbxa-60	T12B5.10					clec-17	E03H4.10
col-125	C29F4.1		cdr-2	C54D10.1																													T28H10.3	T28H10.3					cyp-14A1	K09A11.2
col-146	T06E4.6		cest-26	F15A8.6
col-92	W05B2.6		F47B8.2	F47B8.2
comt-4	Y40B10A.6		F59A7.2	F59A7.2
math-45	Y51H7BM.1		mtl-1	K11G9.6
nnt-1	C15H9.1		Y51B9A.9	Y51B9A.9
ptr-20	Y53F4B.28
ugt-6	ZC455.4

## Sheet: 5_Pathways
List of Genes Upregulated in 5 Pathways
ATFS-1			ATFS-1			ATFS-1			ATFS-1			ATFS-1			ATFS-1			Cyto-UPR
Cyto-UPR			Cyto-UPR			Cyto-UPR			Cyto-UPR			Cyto-UPR			DAF-16			DAF-16
DAF-16			DAF-16			DAF-16			DAF-16			SKN-1			SKN-1			SKN-1
SKN-1			SKN-1			SKN-1			mitoUPR			mitoUPR			mitoUPR			mitoUPR
mitoUPR			Innate Immunity			ER-UPR			ER-UPR			ER-UPR			ER-UPR			ER-UPR
1 gene			1 gene			1 gene			2 genes			2 genes			1 gene			1 gene
gene	sequence		gene	sequence		gene	sequence		gene	sequence		gene	sequence		gene	sequence		gene	sequence
cdr-4	K01D12.11		comt-4	Y40B10A.6		cdr-4	K01D12.11		cdr-4	K01D12.11		cdr-4	K01D12.11		cdr-4	K01D12.11		cdr-4	K01D12.11
									T28H10.3	T28H10.3		fbxa-60	T12B5.10

## Sheet: 6_Pathways
List of Genes Upregulated in 6 Pathways
ATFS-1
Cyto-UPR
DAF-16
SKN-1
mitoUPR
ER-UPR
1 gene
gene	sequence
cdr-4	K01D12.11
