# Supplementary material for: Activation of mitochondrial unfolded protein response protects against multiple exogenous stressors
Source: Life Sci Alliance. 2021 Sep 28;4(12):e202101182. doi: 10.26508/lsa.202101182 (PMC8500221; doi:10.26508/lsa.202101182)
Supplement: Supplementary file 6 [file LSA-2021-01182_TableS6.xlsx]

## Sheet: Figure 1
	WT	atfs-1(gk3094)	nuo-6	nuo-6;atfs-1(gk3094)	atfs-1(et15)	atfs-1(et17)
Biological replicates	12	6	6	3	5	6
Each biological replicate consisted of a 60 mm plate of young adult worms (> 1000) that were collected to isolate RNA
hsp-6
One-way ANOVA
p-value	<0.0001
Number of groups	6
F	31.46
Bonferroni's Multiple Comparison Test	Mean Diff.	t	Significant? P < 0.05?	Summary	95% CI of diff
WT vs atfs-1(gk3094)	14.06	1.125	No	ns	-25.60 to 53.71
WT vs nuo-6	-69.47	5.556	Yes	***	-109.1 to -29.81
WT vs nuo-6;atfs-1(gk3094)	24.73	1.532	No	ns	-26.46 to 75.92
WT vs atfs-1(et15)	-101.5	7.623	Yes	***	-143.7 to -59.24
WT vs atfs-1(et17)	-105	8.4	Yes	***	-144.7 to -65.36
hsp-4
One-way ANOVA
p-value	0.5242
Number of groups	6
F	0.851
Bonferroni's Multiple Comparison Test	Mean Diff.	t	Significant? P < 0.05?	Summary	95% CI of diff
WT vs atfs-1(gk3094)	5.021	0.1259	No	ns	-121.4 to 131.5
WT vs nuo-6	-32.85	0.8239	No	ns	-159.3 to 93.61
WT vs nuo-6;atfs-1(gk3094)	28.12	0.5462	No	ns	-135.1 to 191.4
WT vs atfs-1(et15)	-68.26	1.608	No	ns	-202.9 to 66.37
WT vs atfs-1(et17)	-21.9	0.5493	No	ns	-148.4 to 104.6
hsp-16.2
One-way ANOVA
p-value	0.2502
Number of groups	6
F	1.401
Bonferroni's Multiple Comparison Test	Mean Diff.	t	Significant? P < 0.05?	Summary	95% CI of diff
WT vs atfs-1(gk3094)	-773.7	1.057	No	ns	-3096 to 1548
WT vs nuo-6	-167.8	0.2292	No	ns	-2490 to 2154
WT vs nuo-6;atfs-1(gk3094)	-739.3	0.7823	No	ns	-3737 to 2258
WT vs atfs-1(et15)	-1854	2.379	No	ns	-4326 to 618.3
WT vs atfs-1(et17)	-1101	1.504	No	ns	-3423 to 1221
sod-3
One-way ANOVA
p-value	<0.0001
Number of groups	6
F	68.68
Bonferroni's Multiple Comparison Test	Mean Diff.	t	Significant? P < 0.05?	Summary	95% CI of diff
WT vs atfs-1(gk3094)	-14.22	0.2556	No	ns	-190.7 to 162.3
WT vs nuo-6	-936.1	16.82	Yes	***	-1113 to -759.6
WT vs nuo-6;atfs-1(gk3094)	-19.29	0.2686	No	ns	-247.1 to 208.6
WT vs atfs-1(et15)	-442	7.462	Yes	***	-629.9 to -254.1
WT vs atfs-1(et17)	-233.8	4.202	Yes	**	-410.3 to -57.34
gst-4
One-way ANOVA
p-value	<0.0001
Number of groups	6
F	18.2
Bonferroni's Multiple Comparison Test	Mean Diff.	t	Significant? P < 0.05?	Summary	95% CI of diff
WT vs atfs-1(gk3094)	-55.76	1.237	No	ns	-198.8 to 87.25
WT vs nuo-6	-408.1	9.052	Yes	***	-551.1 to -265.1
WT vs nuo-6;atfs-1(gk3094)	-163.8	2.814	No	ns	-348.4 to 20.85
WT vs atfs-1(et15)	-61.28	1.277	No	ns	-213.5 to 90.97
WT vs atfs-1(et17)	-43.8	0.9714	No	ns	-186.8 to 99.22
nhr-57
One-way ANOVA
p-value	<0.0001
Number of groups	6
F	18
Bonferroni's Multiple Comparison Test	Mean Diff.	t	Significant? P < 0.05?	Summary	95% CI of diff
WT vs atfs-1(gk3094)	-6.768	0.2293	No	ns	-100.4 to 86.86
WT vs nuo-6	-242.3	8.209	Yes	***	-335.9 to -148.7
WT vs nuo-6;atfs-1(gk3094)	-102.1	2.678	No	ns	-222.9 to 18.81
WT vs atfs-1(et15)	-175.1	5.574	Yes	***	-274.8 to -75.48
WT vs atfs-1(et17)	-76.66	2.597	No	ns	-170.3 to 16.96
T24B8.5
One-way ANOVA
p-value	<0.0001
Number of groups	6
F	20.83
Bonferroni's Multiple Comparison Test	Mean Diff.	t	Significant? P < 0.05?	Summary	95% CI of diff
WT vs atfs-1(gk3094)	-20.51	0.1508	No	ns	-451.8 to 410.8
WT vs nuo-6	-1272	9.357	Yes	***	-1704 to -841.1
WT vs nuo-6;atfs-1(gk3094)	-208.8	1.189	No	ns	-765.7 to 348.0
WT vs atfs-1(et15)	-556.2	3.842	Yes	**	-1015 to -96.99
WT vs atfs-1(et17)	-147.4	1.084	No	ns	-578.7 to 283.9
trx-2
One-way ANOVA
p-value	<0.0001
Number of groups	6
F	34.34
Bonferroni's Multiple Comparison Test	Mean Diff.	t	Significant? P < 0.05?	Summary	95% CI of diff
WT vs atfs-1(gk3094)	-12.86	1.085	No	ns	-50.43 to 24.72
WT vs nuo-6	-95.15	8.033	Yes	***	-132.7 to -57.58
WT vs nuo-6;atfs-1(gk3094)	17.7	1.158	No	ns	-30.80 to 66.21
WT vs atfs-1(et15)	-124	9.831	Yes	***	-164.0 to -83.97
WT vs atfs-1(et17)	-81.1	6.846	Yes	***	-118.7 to -43.53

## Sheet: Figure 3
Biological replicates	3
Each biological replicate consisted of a 60 mm plate of adult worms (> 1000) that were collected to isolate RNA
Row factor is wild-type versus atfs-1(gk3094)
Column factor is stressed condition versus unstressed condition
Panel A	Oxidative stress
Table Analyzed	hsp-6						Table Analyzed	nhr-57						Table Analyzed	hsp-4
Two-way ANOVA							Two-way ANOVA							Two-way ANOVA
Source of Variation	% of total variation	P value					Source of Variation	% of total variation	P value					Source of Variation	% of total variation	P value
Interaction	22.04	0.0038					Interaction	20.54	0.0134					Interaction	15.58	0.0406
Column Factor	45.27	0.0004					Column Factor	44.1	0.0017					Column Factor	61.2	0.0013
Row Factor	21.85	0.0039					Row Factor	18.89	0.0163					Row Factor	2.26	0.38
Source of Variation	P value summary	Significant?					Source of Variation	P value summary	Significant?					Source of Variation	P value summary	Significant?
Interaction	**	Yes					Interaction	*	Yes					Interaction	*	Yes
Column Factor	***	Yes					Column Factor	**	Yes					Column Factor	**	Yes
Row Factor	**	Yes					Row Factor	*	Yes					Row Factor	ns	No
Source of Variation	Df	Sum-of-squares	Mean square	F			Source of Variation	Df	Sum-of-squares	Mean square	F			Source of Variation	Df	Sum-of-squares	Mean square	F
Interaction	1	274300	274300	16.26			Interaction	1	6277000	6277000	9.98			Interaction	1	5180	5180	5.949
Column Factor	1	563400	563400	33.39			Column Factor	1	13480000	13480000	21.43			Column Factor	1	20340	20340	23.36
Row Factor	1	271900	271900	16.12			Row Factor	1	5773000	5773000	9.178			Row Factor	1	751.7	751.7	0.8633
Residual	8	135000	16870				Residual	8	5032000	629000				Residual	8	6966	870.7
Number of missing values	0						Number of missing values	0						Number of missing values	0
Bonferroni posttests							Bonferroni posttests							Bonferroni posttests
Control vs Oxidative stress							Control vs Oxidative stress							Control vs Oxidative stress
Row Factor	Control	Oxidative stress	Difference	95% CI of diff.			Row Factor	Control	Oxidative stress	Difference	95% CI of diff.			Row Factor	Control	Oxidative stress	Difference	95% CI of diff.
WT	100	835.8	735.8	444.0 to 1028			WT	100	3666	3566	1784 to 5348			WT	100	223.9	123.9	57.60 to 190.2
atfs-1	101.4	232.3	131	-160.8 to 422.8			atfs-1	159.3	832.2	672.9	-1109 to 2455			atfs-1	125.7	166.5	40.79	-25.50 to 107.1
Row Factor	Difference	t	P value	Summary			Row Factor	Difference	t	P value	Summary			Row Factor	Difference	t	P value	Summary
WT	735.8	6.938	P<0.001	***			WT	3566	5.507	P<0.01	**			WT	123.9	5.142	P<0.01	**
atfs-1	131	1.235	P > 0.05	ns			atfs-1	672.9	1.039	P > 0.05	ns			atfs-1	40.79	1.693	P > 0.05	ns
Panel B	Bacterial pathogens
Table Analyzed	nhr-57						Table Analyzed	gcs-1						Table Analyzed	sod-5
Two-way ANOVA							Two-way ANOVA							Two-way ANOVA
Source of Variation	% of total variation	P value					Source of Variation	% of total variation	P value					Source of Variation	% of total variation	P value
Interaction	50.12	0.0002					Interaction	27.08	0.0038					Interaction	21.46	0.0026
Column Factor	26.37	0.0015					Column Factor	40.4	0.0012					Column Factor	47.93	0.0002
Row Factor	14.09	0.0086					Row Factor	19.11	0.0097					Row Factor	21.32	0.0027
Source of Variation	P value summary	Significant?					Source of Variation	P value summary	Significant?					Source of Variation	P value summary	Significant?
Interaction	***	Yes					Interaction	**	Yes					Interaction	**	Yes
Column Factor	**	Yes					Column Factor	**	Yes					Column Factor	***	Yes
Row Factor	**	Yes					Row Factor	**	Yes					Row Factor	**	Yes
Source of Variation	Df	Sum-of-squares	Mean square	F			Source of Variation	Df	Sum-of-squares	Mean square	F			Source of Variation	Df	Sum-of-squares	Mean square	F
Interaction	1	33960	33960	42.56			Interaction	1	2617	2617	16.15			Interaction	1	973800000	973800000	18.49
Column Factor	1	17860	17860	22.39			Column Factor	1	3904	3904	24.09			Column Factor	1	2175000000	2175000000	41.29
Row Factor	1	9547	9547	11.97			Row Factor	1	1847	1847	11.4			Row Factor	1	967200000	967200000	18.36
Residual	8	6383	797.9				Residual	8	1296	162				Residual	8	421400000	52680000
Number of missing values	0						Number of missing values	0						Number of missing values	0
Bonferroni posttests							Bonferroni posttests							Bonferroni posttests
Control vs PA14							Control vs PA14							Control vs PA14
Row Factor	Control	PA14	Difference	95% CI of diff.			Row Factor	Control	PA14	Difference	95% CI of diff.			Row Factor	Control	PA14	Difference	95% CI of diff.
WT	100	283.6	183.6	120.1 to 247.0			WT	100	165.6	65.61	37.01 to 94.21			WT	100	45040	44940	28640 to 61250
atfs-1	150	120.8	-29.23	-92.69 to 34.23			atfs-1	104.7	111.3	6.541	-22.06 to 35.14			atfs-1	160.8	9069	8908	-7397 to 25210
Row Factor	Difference	t	P value	Summary			Row Factor	Difference	t	P value	Summary			Row Factor	Difference	t	P value	Summary
WT	183.6	7.959	P<0.001	***			WT	65.61	6.312	P<0.001	***			WT	44940	7.584	P<0.001	***
atfs-1	-29.23	1.267	P > 0.05	ns			atfs-1	6.541	0.6293	P > 0.05	ns			atfs-1	8908	1.503	P > 0.05	ns
Panel C	Heat stress
Table Analyzed	hsp-16.2						Table Analyzed	hsp-4						Table Analyzed	ckb-2
Two-way ANOVA							Two-way ANOVA							Two-way ANOVA
Source of Variation	% of total variation	P value					Source of Variation	% of total variation	P value					Source of Variation	% of total variation	P value
Interaction	0.01	0.9612					Interaction	5.08	0.2406					Interaction	2.93	0.2036
Column Factor	36.66	0.0343					Column Factor	66.29	0.0018					Column Factor	82.14	< 0.0001
Row Factor	18.13	0.111					Row Factor	3.36	0.3324					Row Factor	2.7	0.2205
Source of Variation	P value summary	Significant?					Source of Variation	P value summary	Significant?					Source of Variation	P value summary	Significant?
Interaction	ns	No					Interaction	ns	No					Interaction	ns	No
Column Factor	*	Yes					Column Factor	**	Yes					Column Factor	***	Yes
Row Factor	ns	No					Row Factor	ns	No					Row Factor	ns	No
Source of Variation	Df	Sum-of-squares	Mean square	F			Source of Variation	Df	Sum-of-squares	Mean square	F			Source of Variation	Df	Sum-of-squares	Mean square	F
Interaction	1	17580	17580	0.002524			Interaction	1	4122	4122	1.607			Interaction	1	142500	142500	1.916
Column Factor	1	45220000	45220000	6.489			Column Factor	1	53840	53840	20.98			Column Factor	1	3997000	3997000	53.74
Row Factor	1	22360000	22360000	3.21			Row Factor	1	2731	2731	1.065			Row Factor	1	131400	131400	1.767
Residual	8	55740000	6968000				Residual	8	20530	2566				Residual	8	595000	74370
Number of missing values	0						Number of missing values	0						Number of missing values	0
Bonferroni posttests							Bonferroni posttests							Bonferroni posttests
Control vs Heat Stress							Control vs Heat Stress							Control vs Heat Stress
Row Factor	Control	Heat Stress	Difference	95% CI of diff.			Row Factor	Control	Heat Stress	Difference	95% CI of diff.			Row Factor	Control	Heat Stress	Difference	95% CI of diff.
WT	100	3906	3806	-2124 to 9736			WT	100	271	171	57.23 to 284.8			WT	100	1036	936.3	323.6 to 1549
atfs-1	2754	6713	3959	-1971 to 9889			atfs-1	106.9	203.8	96.89	-16.90 to 210.7			atfs-1	91.3	1464	1372	759.6 to 1985
Row Factor	Difference	t	P value	Summary			Row Factor	Difference	t	P value	Summary			Row Factor	Difference	t	P value	Summary
WT	3806	1.766	P > 0.05	ns			WT	171	4.135	P<0.01	**			WT	936.3	4.205	P<0.01	**
atfs-1	3959	1.837	P > 0.05	ns			atfs-1	96.89	2.343	P > 0.05	ns			atfs-1	1372	6.163	P<0.001	***
Panel C	Osmotic stress
Table Analyzed	sod-3						Table Analyzed	gst-4						Table Analyzed	Y9C9A.8
Two-way ANOVA							Two-way ANOVA							Two-way ANOVA
Source of Variation	% of total variation	P value					Source of Variation	% of total variation	P value					Source of Variation	% of total variation	P value
Interaction	10.01	0.0213					Interaction	19.51	< 0.0001					Interaction	2.43	0.2663
Column Factor	66.74	< 0.0001					Column Factor	48.87	< 0.0001					Column Factor	52.47	0.0005
Row Factor	13.42	0.0108					Row Factor	29.29	< 0.0001					Row Factor	31.48	0.0026
Source of Variation	P value summary	Significant?					Source of Variation	P value summary	Significant?					Source of Variation	P value summary	Significant?
Interaction	*	Yes					Interaction	***	Yes					Interaction	ns	No
Column Factor	***	Yes					Column Factor	***	Yes					Column Factor	***	Yes
Row Factor	*	Yes					Row Factor	***	Yes					Row Factor	**	Yes
Source of Variation	Df	Sum-of-squares	Mean square	F			Source of Variation	Df	Sum-of-squares	Mean square	F			Source of Variation	Df	Sum-of-squares	Mean square	F
Interaction	1	569300	569300	8.147			Interaction	1	278400	278400	67			Interaction	1	69200	69200	1.428
Column Factor	1	3795000	3795000	54.3			Column Factor	1	697400	697400	167.8			Column Factor	1	1494000	1494000	30.83
Row Factor	1	762800	762800	10.92			Row Factor	1	418000	418000	100.6			Row Factor	1	896100	896100	18.5
Residual	8	559000	69880				Residual	8	33240	4155				Residual	8	387600	48450
Number of missing values	0						Number of missing values	0						Number of missing values	0
Bonferroni posttests							Bonferroni posttests							Bonferroni posttests
Control vs Osmotic stress							Control vs Osmotic stress							Control vs Osmotic stress
Row Factor	Control	Osmotic stress	Difference	95% CI of diff.			Row Factor	Control	Osmotic stress	Difference	95% CI of diff.			Row Factor	Control	Osmotic stress	Difference	95% CI of diff.
WT	100	789	689	95.14 to 1283			WT	100	277.5	177.5	32.72 to 322.4			WT	100	653.7	553.7	59.22 to 1048
atfs-1	168.6	1729	1560	966.4 to 2154			atfs-1	168.6	955.4	786.8	642.0 to 931.6			atfs-1	494.7	1352	857.5	363.0 to 1352
Row Factor	Difference	t	P value	Summary			Row Factor	Difference	t	P value	Summary			Row Factor	Difference	t	P value	Summary
WT	689	3.192	P < 0.05	*			WT	177.5	3.373	P < 0.05	*			WT	553.7	3.081	P < 0.05	*
atfs-1	1560	7.229	P<0.001	***			atfs-1	786.8	14.95	P<0.001	***			atfs-1	857.5	4.771	P<0.01	**
Panel C	Anoxia
Table Analyzed	hsp-16.2						Table Analyzed	Y9C9A.8						Table Analyzed	dod-22
Two-way ANOVA							Two-way ANOVA							Two-way ANOVA
Source of Variation	% of total variation	P value					Source of Variation	% of total variation	P value					Source of Variation	% of total variation	P value
Interaction	0.48	0.8201					Interaction	3.54	0.1287					Interaction	2.45	0.5218
Column Factor	25.28	0.1272					Column Factor	66.97	< 0.0001					Column Factor	52.41	0.0147
Row Factor	4.43	0.4964					Row Factor	19.63	0.004					Row Factor	1.48	0.6162
Source of Variation	P value summary	Significant?					Source of Variation	P value summary	Significant?					Source of Variation	P value summary	Significant?
Interaction	ns	No					Interaction	ns	No					Interaction	ns	No
Column Factor	ns	No					Column Factor	***	Yes					Column Factor	*	Yes
Row Factor	ns	No					Row Factor	**	Yes					Row Factor	ns	No
Source of Variation	Df	Sum-of-squares	Mean square	F			Source of Variation	Df	Sum-of-squares	Mean square	F			Source of Variation	Df	Sum-of-squares	Mean square	F
Interaction	1	1769000	1769000	0.05521			Interaction	1	253900	253900	2.869			Interaction	1	49020	49020	0.4486
Column Factor	1	92790000	92790000	2.896			Column Factor	1	4810000	4810000	54.35			Column Factor	1	1049000	1049000	9.602
Row Factor	1	16260000	16260000	0.5076			Row Factor	1	1410000	1410000	15.93			Row Factor	1	29710	29710	0.2719
Residual	8	256300000	32040000				Residual	8	708000	88500				Residual	8	874200	109300
Number of missing values	0						Number of missing values	0						Number of missing values	0
Bonferroni posttests							Bonferroni posttests							Bonferroni posttests
Control vs Anoxic stress							Control vs Anoxic stress							Control vs Anoxic stress
Row Factor	Control	Anoxic stress	Difference	95% CI of diff.			Row Factor	Control	Anoxic stress	Difference	95% CI of diff.			Row Factor	Control	Anoxic stress	Difference	95% CI of diff.
WT	100	4894	4794	-7922 to 17510			WT	100	1075	975.3	307.0 to 1644			WT	100	819.2	719.2	-23.41 to 1462
atfs-1	1660	7990	6329	-6387 to 19050			atfs-1	494.7	2052	1557	888.8 to 2226			atfs-1	327.3	790.9	463.6	-279.1 to 1206
Row Factor	Difference	t	P value	Summary			Row Factor	Difference	t	P value	Summary			Row Factor	Difference	t	P value	Summary
WT	4794	1.037	P > 0.05	ns			WT	975.3	4.015	P<0.01	**			WT	719.2	2.665	P > 0.05	ns
atfs-1	6329	1.37	P > 0.05	ns			atfs-1	1557	6.411	P<0.001	***			atfs-1	463.6	1.718	P > 0.05	ns
Panel C	ER stress
Table Analyzed	hsp-4						Table Analyzed	ckb-2						Table Analyzed	clec-67
Two-way ANOVA							Two-way ANOVA							Two-way ANOVA
Source of Variation	% of total variation	P value					Source of Variation	% of total variation	P value					Source of Variation	% of total variation	P value
Interaction	6.95	0.1991					Interaction	5.41	0.0126					Interaction	5.6	0.1901
Column Factor	19.3	0.048					Column Factor	83.62	< 0.0001					Column Factor	70.44	0.001
Row Factor	45.35	0.0072					Row Factor	6.75	0.0072					Row Factor	2.09	0.4079
Source of Variation	P value summary	Significant?					Source of Variation	P value summary	Significant?					Source of Variation	P value summary	Significant?
Interaction	ns	No					Interaction	*	Yes					Interaction	ns	No
Column Factor	*	Yes					Column Factor	***	Yes					Column Factor	***	Yes
Row Factor	**	Yes					Row Factor	**	Yes					Row Factor	ns	No
Source of Variation	Df	Sum-of-squares	Mean square	F			Source of Variation	Df	Sum-of-squares	Mean square	F			Source of Variation	Df	Sum-of-squares	Mean square	F
Interaction	1	259.4	259.4	1.96			Interaction	1	55480	55480	10.25			Interaction	1	30780	30780	2.05
Column Factor	1	719.9	719.9	5.438			Column Factor	1	857700	857700	158.4			Column Factor	1	386900	386900	25.77
Row Factor	1	1692	1692	12.78			Row Factor	1	69220	69220	12.79			Row Factor	1	11450	11450	0.7629
Residual	8	1059	132.4				Residual	8	43310	5414				Residual	8	120100	15010
Number of missing values	0						Number of missing values	0						Number of missing values	0
Bonferroni posttests							Bonferroni posttests							Bonferroni posttests
Control vs ER stress							Control vs ER stress							Control vs ER stress
Row Factor	Control	ER stress	Difference	95% CI of diff.			Row Factor	Control	ER stress	Difference	95% CI of diff.			Row Factor	Control	ER stress	Difference	95% CI of diff.
WT	100	124.8	24.79	-1.059 to 50.64			WT	100	770.7	670.7	505.4 to 836.0			WT	100	560.4	460.4	185.2 to 735.7
atfs-1	85.55	91.75	6.192	-19.66 to 32.04			atfs-1	84.09	482.8	398.7	233.4 to 564.0			atfs-1	263.1	520.9	257.8	-17.43 to 533.1
Row Factor	Difference	t	P value	Summary			Row Factor	Difference	t	P value	Summary			Row Factor	Difference	t	P value	Summary
WT	24.79	2.639	P > 0.05	ns			WT	670.7	11.16	P<0.001	***			WT	460.4	4.602	P<0.01	**
atfs-1	6.192	0.6591	P > 0.05	ns			atfs-1	398.7	6.637	P<0.001	***			atfs-1	257.8	2.577	P > 0.05	ns

## Sheet: Figure 4
Panel A	Acute oxidative stress
Biological replicates	3
Worms per replicate	30
WT versus atfs-1(gk3094)			WT versus atfs-1(et15)				WT versus atfs-1(et17)
Log-rank (Mantel-Cox) Test			Log-rank (Mantel-Cox) Test				Log-rank (Mantel-Cox) Test
Chi square	100.9		Chi square	95.42			Chi square	44.15
df	1		df	1			df	1
P value	< 0.0001		P value	< 0.0001			P value	< 0.0001
P value summary	***		P value summary	***			P value summary	***
Are the survival curves sig different?	Yes		Are the survival curves sig different?	Yes			Are the survival curves sig different?	Yes
Gehan-Breslow-Wilcoxon Test			Gehan-Breslow-Wilcoxon Test				Gehan-Breslow-Wilcoxon Test
Chi square	100.8		Chi square	86.49			Chi square	36.59
df	1		df	1			df	1
P value	< 0.0001		P value	< 0.0001			P value	< 0.0001
P value summary	***		P value summary	***			P value summary	***
Are the survival curves sig different?	Yes		Are the survival curves sig different?	Yes			Are the survival curves sig different?	Yes
Median survival			Median survival				Median survival
WT	10		WT	10			WT	10
atfs-1(gk3094)	4		atfs-1(et15)	Undefined			atfs-1(et17)	Undefined
Ratio	2.5
95% CI of ratio	1.764 to 3.236		Hazard Ratio				Hazard Ratio
			Ratio	11.06			Ratio	4.797
Hazard Ratio			95% CI of ratio	6.828 to 17.91			95% CI of ratio	3.021 to 7.618
Ratio	0.1018
95% CI of ratio	0.06517 to 0.1589
Panel B	Chronic oxidative stress
Biological replicates	3
Worms per replicate	30
WT versus atfs-1(gk3094)			WT versus atfs-1(et15)				WT versus atfs-1(et17)
Log-rank (Mantel-Cox) Test			Log-rank (Mantel-Cox) Test				Log-rank (Mantel-Cox) Test
Chi square	30.55		Chi square	26.65			Chi square	9.379
df	1		df	1			df	1
P value	< 0.0001		P value	< 0.0001			P value	0.0022
P value summary	***		P value summary	***			P value summary	**
Are the survival curves sig different?	Yes		Are the survival curves sig different?	Yes			Are the survival curves sig different?	Yes
Gehan-Breslow-Wilcoxon Test			Gehan-Breslow-Wilcoxon Test				Gehan-Breslow-Wilcoxon Test
Chi square	38.49		Chi square	38.83			Chi square	4.65
df	1		df	1			df	1
P value	< 0.0001		P value	< 0.0001			P value	0.0311
P value summary	***		P value summary	***			P value summary	*
Are the survival curves sig different?	Yes		Are the survival curves sig different?	Yes			Are the survival curves sig different?	Yes
Median survival			Median survival				Median survival
WT	6		WT	6			WT	6
atfs-1(gk3094)	5		atfs1(et15)	5			atfs-1(et17)	7
Ratio	1.2		Ratio	1.2			Ratio	0.8571
95% CI of ratio	0.4105 to 1.990		95% CI of ratio	0.4259 to 1.974			95% CI of ratio	0.09325 to 1.621
Hazard Ratio			Hazard Ratio				Hazard Ratio
Ratio	0.3857		Ratio	0.3933			Ratio	1.789
95% CI of ratio	0.2751 to 0.5407		95% CI of ratio	0.2759 to 0.5605			95% CI of ratio	1.233 to 2.597
Panel C	Heat Stress
Biological replicates	3
Worms per replicate	30
Two-way RM ANOVA	Matching by cols
Source of Variation	% of total variation	P value
Interaction	3.06	0.0142
Time	90.71	< 0.0001
Genotype	1.46	0.1036
Subjects (matching)	1.3539	0.0738
Source of Variation	P value summary	Significant?
Interaction	*	Yes
Time	***	Yes
Genotype	ns	No
Subjects (matching)	ns	No
Source of Variation	Df	Sum-of-squares	Mean square	F
Interaction	15	4272	284.8	2.392
Time	5	126600	25310	212.6
Genotype	3	2033	677.7	2.87
Subjects (matching)	8	1889	236.1	1.983
Residual	40	4762	119.1
Number of missing values	0
Bonferroni posttests
WT vs atfs-1
Genotype	WT	atfs-1	Difference	95% CI of diff.
0.0000	100	100	0	-30.31 to 30.31
2.000	100	100	0	-30.31 to 30.31
4.000	87.26	63.96	-23.3	-53.61 to 7.016
6.000	57.14	5.556	-51.58	-81.90 to -21.27
8.000	1.042	0	-1.042	-31.36 to 29.27
10.00	0	0	0	-30.31 to 30.31
Genotype	Difference	t	P value	Summary
0.0000	0	0	P > 0.05	ns
2.000	0	0	P > 0.05	ns
4.000	-23.3	2.424	P > 0.05	ns
6.000	-51.58	5.367	P<0.001	***
8.000	-1.042	0.1084	P > 0.05	ns
10.00	0	0	P > 0.05	ns
WT vs atfs-1(et15)
Genotype	WT	atfs-1(et15)	Difference	95% CI of diff.
0.0000	100	100	0	-30.31 to 30.31
2.000	100	98.99	-1.01	-31.32 to 29.30
4.000	87.26	74.59	-12.68	-42.99 to 17.64
6.000	57.14	38.46	-18.68	-48.99 to 11.64
8.000	1.042	1.111	0.06944	-30.24 to 30.38
10.00	0	0	0	-30.31 to 30.31
Genotype	Difference	t	P value	Summary
0.0000	0	0	P > 0.05	ns
2.000	-1.01	0.1051	P > 0.05	ns
4.000	-12.68	1.319	P > 0.05	ns
6.000	-18.68	1.943	P > 0.05	ns
8.000	0.06944	0.007225	P > 0.05	ns
10.00	0	0	P > 0.05	ns
WT vs atfs-1(et17)
Genotype	WT	atfs-1(et17)	Difference	95% CI of diff.
0.0000	100	100	0	-30.31 to 30.31
2.000	100	100	0	-30.31 to 30.31
4.000	87.26	85.2	-2.066	-32.38 to 28.25
6.000	57.14	55.22	-1.924	-32.24 to 28.39
8.000	1.042	8.326	7.284	-23.03 to 37.60
10.00	0	0	0	-30.31 to 30.31
Genotype	Difference	t	P value	Summary
0.0000	0	0	P > 0.05	ns
2.000	0	0	P > 0.05	ns
4.000	-2.066	0.215	P > 0.05	ns
6.000	-1.924	0.2002	P > 0.05	ns
8.000	7.284	0.7579	P > 0.05	ns
10.00	0	0	P > 0.05	ns
Panel E	ER Stress
Biological replicates	3
Worms per replicate	50
WT versus atfs-1(gk3094)			WT versus atfs-1(et15)				WT versus atfs-1(et17)
Log-rank (Mantel-Cox) Test			Log-rank (Mantel-Cox) Test				Log-rank (Mantel-Cox) Test
Chi square	3.729		Chi square	135.4			Chi square	44.01
df	1		df	1			df	1
P value	0.0535		P value	< 0.0001			P value	< 0.0001
P value summary	ns		P value summary	***			P value summary	***
Are the survival curves sig different?	No		Are the survival curves sig different?	Yes			Are the survival curves sig different?	Yes
Gehan-Breslow-Wilcoxon Test			Gehan-Breslow-Wilcoxon Test				Gehan-Breslow-Wilcoxon Test
Chi square	3.612		Chi square	123.7			Chi square	55.23
df	1		df	1			df	1
P value	0.0574		P value	< 0.0001			P value	< 0.0001
P value summary	ns		P value summary	***			P value summary	***
Are the survival curves sig different?	No		Are the survival curves sig different?	Yes			Are the survival curves sig different?	Yes
Median survival			Median survival				Median survival
WT TM	6		WT TM	6			WT TM	6
gk3094 TM	6		et15 TM	9			et17 TM	7
Ratio	1		Ratio	0.6667			Ratio	0.8571
95% CI of ratio	0.2215 to 1.778		95% CI of ratio	-0.1106 to 1.444			95% CI of ratio	0.07084 to 1.643
Hazard Ratio			Hazard Ratio				Hazard Ratio
Ratio	1.397		Ratio	8.842			Ratio	3.125
95% CI of ratio	0.9950 to 1.962		95% CI of ratio	6.125 to 12.76			95% CI of ratio	2.232 to 4.375
Panel E	Osmotic Stress
Biological replicates	3
Worms per replicate	30
500 mM
One-way analysis of variance
P value	< 0.0001
P value summary	***
Are means signif. different? (P < 0.05)	Yes
Number of groups	4
F	35.52
R squared	0.8988
ANOVA Table	SS	df	MS
Treatment (between columns)	12300	3	4101
Residual (within columns)	1385	12	115.4
Total	13690	15
Bonferroni's Multiple Comparison Test	Mean Diff.	t	Significant? P < 0.05?	Summary	95% CI of diff
WT vs atfs-1(gk3094)	31.29	4.119	Yes	**	7.340 to 55.25
WT vs atfs-1(et15)	-41.12	5.412	Yes	***	-65.07 to -17.16
WT vs atfs-1(et17)	-27.44	3.612	Yes	*	-51.40 to -3.490
Panel F	Anoxia
Biological replicates	4
Worms per replicate	35
One-way analysis of variance
P value	< 0.0001
P value summary	***
Are means signif. different? (P < 0.05)	Yes
Number of groups	4
F	93.66
R squared	0.959
ANOVA Table	SS	df	MS
Treatment (between columns)	18460	3	6152
Residual (within columns)	788.3	12	65.69
Total	19240	15
Bonferroni's Multiple Comparison Test	Mean Diff.	t	Significant? P < 0.05?	Summary	95% CI of diff
WT vs atfs-1(gk3094)	15	2.617	No	ns	-3.068 to 33.07
WT vs atfs-1(et15)	-68	11.87	Yes	***	-86.07 to -49.93
WT vs atfs-1(et17)	-48.25	8.419	Yes	***	-66.32 to -30.18
Panel G	Bacterial Pathogens
Biological replicates	4
Worms per replicate	40
Fast kill assay
Two-way RM ANOVA	Matching by cols
Source of Variation	% of total variation	P value
Interaction	3.44	0.0006
Time	85.86	< 0.0001
Genotype	1.41	0.3826
Subjects (matching)	5.0584	< 0.0001
Source of Variation	P value summary	Significant?
Interaction	***	Yes
Time	***	Yes
Genotype	ns	No
Subjects (matching)	***	Yes
Source of Variation	Df	Sum-of-squares	Mean square	F
Interaction	15	1673	111.5	3.258
Time	5	41700	8340	243.7
Genotype	3	682.9	227.6	1.112
Subjects (matching)	12	2457	204.7	5.982
Residual	60	2053	34.22
Number of missing values	0
Bonferroni posttests
WT vs atfs-1(gk3094)
Genotype	WT	atfs-1(gk3094)	Difference	95% CI of diff.
0	100	100	0	-17.34 to 17.34
2	96.25	97	0.75	-16.59 to 18.09
4	91.5	93.25	1.75	-15.59 to 19.09
6	76.25	80	3.75	-13.59 to 21.09
8	67.25	69	1.75	-15.59 to 19.09
24	22.75	45.75	23	5.662 to 40.34
Genotype	Difference	t	P value	Summary
0	0	0	P > 0.05	ns
2	0.75	0.134	P > 0.05	ns
4	1.75	0.3127	P > 0.05	ns
6	3.75	0.6701	P > 0.05	ns
8	1.75	0.3127	P > 0.05	ns
24	23	4.11	P<0.001	***
WT vs atfs-1(et-15)
Genotype	WT	atfs-1(et-15)	Difference	95% CI of diff.
0	100	100	0	-17.34 to 17.34
2	96.25	99.25	3	-14.34 to 20.34
4	91.5	96.5	5	-12.34 to 22.34
6	76.25	78.5	2.25	-15.09 to 19.59
8	67.25	71.75	4.5	-12.84 to 21.84
24	22.75	52	29.25	11.91 to 46.59
Genotype	Difference	t	P value	Summary
0	0	0	P > 0.05	ns
2	3	0.536	P > 0.05	ns
4	5	0.8934	P > 0.05	ns
6	2.25	0.402	P > 0.05	ns
8	4.5	0.8041	P > 0.05	ns
24	29.25	5.226	P<0.001	***
WT vs atfs-1(et-17)
Genotype	WT	atfs-1(et-17)	Difference	95% CI of diff.
0	100	100	0	-17.34 to 17.34
2	96.25	99.25	3	-14.34 to 20.34
4	91.5	97	5.5	-11.84 to 22.84
6	76.25	79.5	3.25	-14.09 to 20.59
8	67.25	60.75	-6.5	-23.84 to 10.84
24	22.75	44.25	21.5	4.162 to 38.84
Genotype	Difference	t	P value	Summary
0	0	0	P > 0.05	ns
2	3	0.536	P > 0.05	ns
4	5.5	0.9828	P > 0.05	ns
6	3.25	0.5807	P > 0.05	ns
8	-6.5	1.161	P > 0.05	ns
24	21.5	3.842	P<0.01	**
Panel H	Bacterial Pathogens
Biological replicates	4
Worms per replicate	80
Slow kill assay
WT versus atfs-1(gk3094)			WT versus atfs-1(et15)			WT versus atfs-1(et17)
Log-rank (Mantel-Cox) Test			Log-rank (Mantel-Cox) Test			Log-rank (Mantel-Cox) Test
Chi square	4.151		Chi square	2.518		Chi square	35.72
df	1		df	1		df	1
P value	0.0416		P value	0.1125		P value	< 0.0001
P value summary	*		P value summary	ns		P value summary	***
Are the survival curves sig different?	Yes		Are the survival curves sig different?	No		Are the survival curves sig different?	Yes
Gehan-Breslow-Wilcoxon Test			Gehan-Breslow-Wilcoxon Test			Gehan-Breslow-Wilcoxon Test
Chi square	0.4755		Chi square	0.06506		Chi square	38.14
df	1		df	1		df	1
P value	0.4905		P value	0.7987		P value	< 0.0001
P value summary	ns		P value summary	ns		P value summary	***
Are the survival curves sig different?	No		Are the survival curves sig different?	No		Are the survival curves sig different?	Yes
Median survival			Median survival			Median survival
WT	72		WT	72		WT	72
atfs-1	72		atfs-1(et15)	72		atfs-1(et17)	54
Ratio	1		Ratio	1		Ratio	1.333
95% CI of ratio	0.1487 to 1.851		95% CI of ratio	0.1400 to 1.860		95% CI of ratio	0.4736 to 2.193
Hazard Ratio			Hazard Ratio			Hazard Ratio
Ratio	1.243		Ratio	0.8408		Ratio	0.5375
95% CI of ratio	1.008 to 1.532		95% CI of ratio	0.6787 to 1.042		95% CI of ratio	0.4385 to 0.6589
Panel I	Bacterial Pathogens
Biological replicates	4
Worms per replicate	30
Slow kill assay
WT versus atfs-1(gk3094)			WT versus atfs-1(et15)			WT versus atfs-1(et17)
Log-rank (Mantel-Cox) Test			Log-rank (Mantel-Cox) Test			Log-rank (Mantel-Cox) Test
Chi square	12.59		Chi square	0.7906		Chi square	4.266
df	1		df	1		df	1
P value	0.0004		P value	0.3739		P value	0.0389
P value summary	***		P value summary	ns		P value summary	*
Are the survival curves sig different?	Yes		Are the survival curves sig different?	No		Are the survival curves sig different?	Yes
Gehan-Breslow-Wilcoxon Test			Gehan-Breslow-Wilcoxon Test			Gehan-Breslow-Wilcoxon Test
Chi square	8.943		Chi square	0.8293		Chi square	0.7613
df	1		df	1		df	1
P value	0.0028		P value	0.3625		P value	0.3829
P value summary	**		P value summary	ns		P value summary	ns
Are the survival curves sig different?	Yes		Are the survival curves sig different?	No		Are the survival curves sig different?	No
Median survival			Median survival			Median survival
WT	6		WT	6		WT	6
atfs-1(gk3094)	7		atfs-1(et15)	6		atfs-1(et17)	6
Ratio	0.8571		Ratio	1		Ratio	1
95% CI of ratio	0.02350 to 1.691		95% CI of ratio	0.1734 to 1.827		95% CI of ratio	0.1731 to 1.827
Hazard Ratio			Hazard Ratio			Hazard Ratio
Ratio	1.495		Ratio	0.9015		Ratio	1.27
95% CI of ratio	1.197 to 1.867		95% CI of ratio	0.7173 to 1.133		95% CI of ratio	1.012 to 1.593

## Sheet: Figure 6
Panel A
Biological replicates	3
Worms per replicate	65
WT versus atfs-1(et15)
Log-rank (Mantel-Cox) Test
Chi square	62.76
df	1
P value	< 0.0001
P value summary	***
Are the survival curves sig different?	Yes
Gehan-Breslow-Wilcoxon Test
Chi square	67.77
df	1
P value	< 0.0001
P value summary	***
Are the survival curves sig different?	Yes
Median survival
WT	15
atfs-1(et15)	11
Ratio	1.364
95% CI of ratio	0.5401 to 2.187
Hazard Ratio
Ratio	0.3778
95% CI of ratio	0.2970 to 0.4807
Panel B
Biological replicates	3
Worms per replicate	65
WT versus atfs-1(et17)
Log-rank (Mantel-Cox) Test
Chi square	55.84
df	1
P value	< 0.0001
P value summary	***
Are the survival curves sig different?	Yes
Gehan-Breslow-Wilcoxon Test
Chi square	47.1
df	1
P value	< 0.0001
P value summary	***
Are the survival curves sig different?	Yes
Median survival
WT	15
atfs-1(et17)	12
Ratio	1.25
95% CI of ratio	0.4218 to 2.078
Hazard Ratio
Ratio	0.418
95% CI of ratio	0.3325 to 0.5254
Panel C
Biological replicates	3
Worms per replicate	65
WT versus atfs-1(gk3094)
Log-rank (Mantel-Cox) Test
Chi square	0.1296
df	1
P value	0.7188
P value summary	ns
Are the survival curves sig different?	No
Gehan-Breslow-Wilcoxon Test
Chi square	1.526
df	1
P value	0.2167
P value summary	ns
Are the survival curves sig different?	No
Median survival
WT	15
atfs-1(gk3094)	15
Ratio	1
95% CI of ratio	0.1757 to 1.824
Hazard Ratio
Ratio	1.04
95% CI of ratio	0.8414 to 1.285

## Sheet: Figure 6 RAW DATA
	WT	atfs-1(gk3094)	atfs-1(et15)	atfs-1(et17)
Average	16.4675	16.2599	12.2759	12.7824
Number	246	177	174	193
SEM	0.34044	0.471996	0.332939	0.304279
	31	37	29	26
	29	34	25	24
	29	31	23	24
	28	31	23	22
	27	31	23	22
	27	30	21	22
	27	29	21	22
	27	29	21	22
	27	29	21	21
	27	29	21	20
	26	29	21	20
	26	29	21	20
	26	27	20	20
	26	27	19	20
	26	27	19	20
	26	27	19	20
	25	26	19	20
	25	25	18	20
	25	25	18	19
	25	25	18	18
	25	25	17	18
	25	25	17	18
	25	24	17	18
	25	23	17	18
	25	23	17	18
	25	23	17	18
	24	23	17	17
	24	23	16	17
	24	23	16	17
	24	22	16	17
	24	22	16	17
	24	22	16	16
	24	22	15	16
	24	22	15	16
	24	21	15	16
	23	21	15	16
	23	21	15	16
	23	21	15	16
	23	21	15	15
	23	21	15	15
	22	21	15	15
	22	21	15	15
	22	21	15	15
	22	20	15	15
	22	20	15	15
	22	20	15	15
	22	20	15	15
	21	20	14	15
	21	20	14	15
	21	19	14	15
	21	19	14	15
	21	19	14	15
	21	19	14	15
	21	19	14	14
	21	19	14	14
	21	19	14	14
	21	19	13	14
	20	19	13	14
	20	19	13	14
	20	19	13	14
	20	18	13	14
	20	18	13	14
	20	18	13	14
	20	18	13	14
	20	18	13	14
	20	17	13	14
	20	17	13	14
	20	17	13	14
	20	17	13	14
	20	17	13	14
	20	17	13	14
	20	17	13	14
	20	17	13	14
	20	17	13	14
	20	17	12	14
	20	17	12	14
	20	16	12	14
	20	16	12	14
	20	16	12	14
	20	16	12	13
	19	15	12	13
	19	15	12	13
	19	15	12	13
	19	15	12	13
	19	15	12	13
	19	15	11	13
	19	15	11	13
	19	15	11	13
	19	15	11	13
	19	15	11	13
	18	15	11	13
	18	15	11	13
	18	15	11	13
	18	15	11	13
	18	14	11	13
	18	14	11	13
	18	14	11	12
	18	14	11	12
	17	13	11	12
	17	13	11	12
	17	13	11	12
	17	13	11	12
	17	13	11	12
	17	13	11	12
	17	13	11	12
	17	13	11	12
	17	13	11	12
	17	13	11	12
	16	13	11	12
	16	12	11	12
	16	12	11	12
	16	12	11	12
	16	12	11	12
	16	12	11	12
	16	12	11	12
	16	12	11	12
	16	12	10	12
	16	12	10	12
	16	12	10	12
	15	12	10	12
	15	12	10	12
	15	12	10	12
	15	12	10	12
	15	11	10	11
	15	11	10	11
	15	11	10	11
	15	11	10	11
	15	11	10	11
	15	11	9	11
	14	11	9	11
	14	11	9	11
	14	11	9	11
	14	11	9	11
	14	11	9	11
	14	11	9	11
	14	11	9	10
	14	11	9	10
	14	11	9	10
	14	11	9	10
	14	11	9	10
	14	11	9	10
	14	11	9	10
	14	11	9	10
	14	11	8	10
	14	11	8	10
	14	11	8	10
	14	11	8	10
	13	10	7	10
	13	10	7	10
	13	10	7	10
	13	10	7	10
	13	10	7	10
	13	10	7	10
	13	10	7	10
	13	10	7	10
	13	10	7	10
	13	10	7	10
	13	10	7	10
	13	10	7	10
	13	10	7	10
	13	10	7	10
	13	10	7	9
	13	9	6	9
	13	9	6	9
	13	9	6	9
	13	9	6	9
	13	9	6	9
	13	9	6	8
	13	9	6	8
	13	9	5	8
	13	9	5	8
	13	9	5	8
	13	9	5	8
	13	8	5	7
	12	8		7
	12	8		7
	12	6		7
	12			7
	12			7
	12			7
	12			6
	12			6
	12			5
	12			5
	12			5
	12			5
	12			5
	12			5
	12			5
	12			5
	12			4
	12			4
	12			3
	12
	12
	11
	11
	11
	11
	11
	11
	11
	11
	11
	11
	11
	11
	11
	11
	11
	11
	11
	11
	11
	11
	11
	11
	11
	11
	11
	11
	11
	11
	11
	11
	11
	11
	11
	10
	10
	10
	10
	10
	10
	10
	9
	9
	9
	9
	9
	9
	9
	8
	8
	8
	6
